# Supplementary material for: XGEM: Predicting Essential miRNAs by the Ensembles of Various Sequence-Based Classifiers With XGBoost Algorithm
Source: Front Genet. 2022 Mar 28;13:877409. doi: 10.3389/fgene.2022.877409 (PMC8996062; doi:10.3389/fgene.2022.877409)
Supplement: Supplementary file 1 [file DataSheet7.XLSX]

## Sheet: Sheet1
Testing Dataset
Number	Name	References（PMID)	Biological function	True value	Predicted value(XGBoost+Mismatch)	Predicted value(XGBoost+Subsequence)
1	miR-302a	26212322	Expressed during early mammalian embryonic, deletion in mice results in a fully penetrant late embryonic lethal phenotype.	1	0	0
2	miR-302b	26212322		1	0	0
3	miR-302c	26212322		1	1	1
4	miR-302d	26212322		1	1	0
5	miR-202	30199527	It controls female fecundity by regulating medaka oogenesis, the knockout resulted in a strong phenotype both in terms of number and quality of eggs produced, mutant females could not be fertilized .	1	0	0
6	miR-125b-1	33504864	It promotes cardiomyocyte maturation from embryonic stem cells, deletion in mice causes perinatal death and cardiac hypertrophy.	1	1	1
7	miR-99a	24137458	The overexpression is able to markedly inhibit HeLa cell proliferation.	1	1	1
8	miR-99b	24137458		1	1	1
9	miR-296	22570807	No abnormal phenotype was observed after knockout .	0	0	0
10	miR-382	32796834	The knockout suppresses inflammation without causing infertility or lethal .	0	0	0
11	miR-193b	25236432	The knockout increased mammary stem/progenitor cells without causing infertility or lethal.	0	0	0
12	miR-365-1	25236432		0	0	0
13	miR-208b	19922871	The knockout reduced proportion of slow myofibers in skeletal muscle without causing infertility or lethal.	0	0	0
14	miR-499	19922871		0	1	1
15	miR-93	26321631	The knockout enhanced adiposity leading to insulin resistance without causing infertility or lethal.	0	0	0
16	miR-25	26321631		0	0	0
Note: We regard these miRNAs are essential: ① Knockout results in infertility or lethal; ② Overexpression suppresses cancer; We regard these miRNAs are non-essential: ①There is no abnormal phenotype after knockout; ②Abnormal phenotype is observed but not causing infertility or lethal afetr knockout. Essential miRNA is represented by 1, non-essential miRNA is represented by 0.
