# Supplementary material for: XGEM: Predicting Essential miRNAs by the Ensembles of Various Sequence-Based Classifiers With XGBoost Algorithm
Source: Front Genet. 2022 Mar 28;13:877409. doi: 10.3389/fgene.2022.877409 (PMC8996062; doi:10.3389/fgene.2022.877409)
Supplement: Supplementary file 2 [file DataSheet4.XLSX]

## Sheet: d=1
TableS4-The parameters adjustment process of PseDSSPC(d=1)
lambda=1	S		D							M			lambda=2	S		D							M			lambda=3	S		D							M			lambda=4	S		D							M
w=0.1	best	random	3	4	5	6	7	8	9	3	103		w=0.1	best	random	3	4	5	6	7	8	9	3	103		w=0.1	best	random	3	4	5	6	7	8	9	3	103		w=0.1	best	random	3	4	5	6	7	8	9	3
Acc	0.803468	0.705202	0.739884	0.786127	0.803468	0.803468	0.803468	0.803468	0.803468	0.583815	0.791908		Acc	0.705202	0.734104	0.843931	0.780347	0.757225	0.774566	0.745665	0.797688	0.734104	0.572254	0.745665		Acc	0.774566	0.676301	0.803468	0.780347	0.786127	0.774566	0.774566	0.774566	0.774566	0.791908	0.797688		Acc	0.757225	0.774566	0.618497	0.757225	0.751445	0.797688	0.705202	0.774566	0.774566	0.49711
Pre	0.793103	0.688889	0.704082	0.766667	0.793103	0.793103	0.793103	0.793103	0.793103	0.569892	0.769231		Pre	0.673469	0.724138	0.784314	0.747368	0.726316	0.780488	0.746988	0.790698	0.724138	0.537931	0.780822		Pre	0.767442	0.652632	0.807229	0.783133	0.785714	0.767442	0.767442	0.767442	0.767442	0.769231	0.797619		Pre	0.741573	0.744681	0.59596	0.786667	0.733333	0.790698	0.680851	0.744681	0.744681	0.488889
Rec	0.811765	0.729412	0.811765	0.811765	0.811765	0.811765	0.811765	0.811765	0.811765	0.623529	0.823529		Rec	0.776471	0.741176	0.941176	0.835294	0.811765	0.752941	0.729412	0.8	0.741176	0.917647	0.670588		Rec	0.776471	0.729412	0.788235	0.764706	0.776471	0.776471	0.776471	0.776471	0.776471	0.823529	0.788235		Rec	0.776471	0.823529	0.694118	0.694118	0.776471	0.8	0.752941	0.823529	0.823529	0.517647
F	0.802326	0.708571	0.754098	0.788571	0.802326	0.802326	0.802326	0.802326	0.802326	0.595506	0.795455		F	0.721311	0.732558	0.855615	0.788889	0.766667	0.766467	0.738095	0.795322	0.732558	0.678261	0.721519		F	0.77193	0.688889	0.797619	0.77381	0.781065	0.77193	0.77193	0.77193	0.77193	0.795455	0.792899		F	0.758621	0.782123	0.641304	0.7375	0.754286	0.795322	0.715084	0.782123	0.782123	0.502857
AUROC	0.80361	0.705615	0.821791	0.713503	0.808289	0.80361	0.80361	0.80361	0.80361	0.658957	0.796925		AUROC	0.706417	0.734225	0.777607	0.713904	0.790374	0.807687	0.769452	0.795388	0.734225	0.226471	0.771257		AUROC	0.774599	0.677206	0.805615	0.81738	0.791578	0.774599	0.774599	0.774599	0.774599	0.741578	0.79746		AUROC	0.757553	0.775401	0.64873	0.731952	0.761364	0.761364	0.714572	0.775401	0.775401	0.603944
w=0.2	best	random	3	4	5	6	7	8	9	3	103		w=0.2	best	random	3	4	5	6	7	8	9	3	103		w=0.2	best	random	3	4	5	6	7	8	9	3	103		w=0.2	best	random	3	4	5	6	7	8	9	3
Acc	0.809249	0.687861	0.803468	0.82659	0.791908	0.809249	0.809249	0.809249	0.809249	0.549133	0.83237		Acc	0.699422	0.710983	0.65896	0.722543	0.67052	0.722543	0.722543	0.699422	0.705202	0.612717	0.739884		Acc	0.786127	0.763006	0.774566	0.751445	0.786127	0.786127	0.786127	0.786127	0.786127	0.809249	0.780347		Acc	0.803468	0.780347	0.815029	0.803468	0.803468	0.803468	0.803468	0.803468	0.803468	0.66474
Pre	0.833333	0.67033	0.786517	0.831325	0.826667	0.833333	0.833333	0.833333	0.833333	0.536082	0.833333		Pre	0.666667	0.721519	0.63	0.694737	0.666667	0.686869	0.722892	0.703704	0.7125	0.581818	0.732558		Pre	0.772727	0.768293	0.761364	0.728261	0.772727	0.772727	0.772727	0.772727	0.772727	0.776596	0.764045		Pre	0.814815	0.758242	0.873239	0.822785	0.814815	0.814815	0.814815	0.814815	0.814815	0.615385
Rec	0.764706	0.717647	0.823529	0.811765	0.729412	0.764706	0.764706	0.764706	0.764706	0.611765	0.823529		Rec	0.776471	0.670588	0.741176	0.776471	0.658824	0.8	0.705882	0.670588	0.670588	0.752941	0.741176		Rec	0.8	0.741176	0.788235	0.788235	0.8	0.8	0.8	0.8	0.8	0.858824	0.8		Rec	0.776471	0.811765	0.729412	0.764706	0.776471	0.776471	0.776471	0.776471	0.776471	0.847059
F	0.797546	0.693182	0.804598	0.821429	0.775	0.797546	0.797546	0.797546	0.797546	0.571429	0.828402		F	0.717391	0.695122	0.681081	0.733333	0.662722	0.73913	0.714286	0.686747	0.690909	0.65641	0.736842		F	0.786127	0.754491	0.774566	0.757062	0.786127	0.786127	0.786127	0.786127	0.786127	0.815642	0.781609		F	0.795181	0.784091	0.794872	0.792683	0.795181	0.795181	0.795181	0.795181	0.795181	0.712871
AUROC	0.808489	0.688369	0.852807	0.791711	0.835094	0.808489	0.808489	0.808489	0.808489	0.600401	0.801471		AUROC	0.700735	0.710294	0.704278	0.632487	0.680615	0.698262	0.761832	0.710829	0.704612	0.436765	0.764706		AUROC	0.786364	0.762634	0.773061	0.743717	0.786364	0.786364	0.786364	0.786364	0.786364	0.745521	0.785227		AUROC	0.803008	0.780882	0.777674	0.820722	0.810762	0.805882	0.807888	0.803008	0.803008	0.593783
w=0.3	best	random	3	4	5	6	7	8	9	3	103		w=0.3	best	random	3	4	5	6	7	8	9	3	103		w=0.3	best	random	3	4	5	6	7	8	9	3	103		w=0.3	best	random	3	4	5	6	7	8	9	3
Acc	0.809249	0.739884	0.774566	0.797688	0.809249	0.809249	0.809249	0.809249	0.809249	0.572254	0.809249		Acc	0.763006	0.780347	0.728324	0.791908	0.809249	0.768786	0.780347	0.763006	0.774566	0.612717	0.763006		Acc	0.716763	0.734104	0.734104	0.791908	0.739884	0.739884	0.745665	0.734104	0.734104	0.560694	0.687861		Acc	0.705202	0.67052	0.803468	0.710983	0.699422	0.716763	0.699422	0.705202	0.705202	0.67052
Pre	0.817073	0.717391	0.75	0.777778	0.809524	0.817073	0.817073	0.817073	0.817073	0.563218	0.795455		Pre	0.768293	0.790123	0.715909	0.769231	0.851351	0.741935	0.790123	0.782051	0.7875	0.581818	0.782051		Pre	0.704545	0.68932	0.672566	0.763441	0.708333	0.7	0.707071	0.685714	0.685714	0.541284	0.653465		Pre	0.680851	0.662791	0.814815	0.692308	0.677419	0.695652	0.673684	0.680851	0.680851	0.618644
Rec	0.788235	0.776471	0.811765	0.823529	0.8	0.788235	0.788235	0.788235	0.788235	0.576471	0.823529		Rec	0.741176	0.752941	0.741176	0.823529	0.741176	0.811765	0.752941	0.717647	0.741176	0.752941	0.717647		Rec	0.729412	0.835294	0.894118	0.835294	0.8	0.823529	0.823529	0.847059	0.847059	0.694118	0.776471		Rec	0.752941	0.670588	0.776471	0.741176	0.741176	0.752941	0.752941	0.752941	0.752941	0.858824
F	0.802395	0.745763	0.779661	0.8	0.804734	0.802395	0.802395	0.802395	0.802395	0.569767	0.809249		F	0.754491	0.771084	0.728324	0.795455	0.792453	0.775281	0.771084	0.748466	0.763636	0.65641	0.748466		F	0.716763	0.755319	0.767677	0.797753	0.751381	0.756757	0.76087	0.757895	0.757895	0.608247	0.709677		F	0.715084	0.666667	0.795181	0.715909	0.707865	0.723164	0.711111	0.715084	0.715084	0.719212
AUROC	0.80889	0.740508	0.760428	0.712166	0.749599	0.80889	0.80889	0.80889	0.80889	0.636698	0.740307		AUROC	0.762634	0.77988	0.866778	0.810963	0.830013	0.817981	0.782754	0.762233	0.773997	0.544251	0.77734		AUROC	0.716979	0.735829	0.587032	0.731283	0.755882	0.770455	0.744987	0.736029	0.736029	0.434626	0.782955		AUROC	0.706016	0.670521	0.761832	0.643917	0.671791	0.722326	0.700334	0.706016	0.706016	0.599532
w=0.4	best	random	3	4	5	6	7	8	9	3	103		w=0.4	best	random	3	4	5	6	7	8	9	3	103		w=0.4	best	random	3	4	5	6	7	8	9	3	103		w=0.4	best	random	3	4	5	6	7	8	9	3
Acc	0.83237	0.757225	0.780347	0.849711	0.83237	0.83237	0.83237	0.83237	0.83237	0.595376	0.861272		Acc	0.797688	0.728324	0.809249	0.82659	0.797688	0.797688	0.797688	0.797688	0.797688	0.583815	0.82659		Acc	0.734104	0.682081	0.774566	0.751445	0.728324	0.728324	0.728324	0.734104	0.734104	0.786127	0.763006		Acc	0.751445	0.734104	0.797688	0.797688	0.780347	0.763006	0.768786	0.763006	0.751445	0.67052
Pre	0.833333	0.765432	0.830986	0.873418	0.833333	0.833333	0.833333	0.833333	0.833333	0.58427	0.835165		Pre	0.790698	0.72093	0.833333	0.839506	0.790698	0.790698	0.790698	0.790698	0.790698	0.580247	0.839506		Pre	0.73494	0.666667	0.802632	0.7625	0.731707	0.731707	0.731707	0.73494	0.73494	0.77907	0.782051		Pre	0.738636	0.753247	0.8125	0.8125	0.790123	0.761905	0.764706	0.755814	0.738636	0.618644
Rec	0.823529	0.729412	0.694118	0.811765	0.823529	0.823529	0.823529	0.823529	0.823529	0.611765	0.894118		Rec	0.8	0.729412	0.764706	0.8	0.8	0.8	0.8	0.8	0.8	0.552941	0.8		Rec	0.717647	0.705882	0.717647	0.717647	0.705882	0.705882	0.705882	0.717647	0.717647	0.788235	0.717647		Rec	0.764706	0.682353	0.764706	0.764706	0.752941	0.752941	0.764706	0.764706	0.764706	0.858824
F	0.828402	0.746988	0.75641	0.841463	0.828402	0.828402	0.828402	0.828402	0.828402	0.597701	0.863636		F	0.795322	0.725146	0.797546	0.819277	0.795322	0.795322	0.795322	0.795322	0.795322	0.566265	0.819277		F	0.72619	0.685714	0.757764	0.739394	0.718563	0.718563	0.718563	0.72619	0.72619	0.783626	0.748466		F	0.751445	0.716049	0.787879	0.787879	0.771084	0.757396	0.764706	0.760234	0.751445	0.719212
AUROC	0.832219	0.756751	0.893516	0.891444	0.834358	0.832219	0.832219	0.832219	0.832219	0.672861	0.890909		AUROC	0.797727	0.728342	0.791444	0.807086	0.807086	0.797727	0.797727	0.797727	0.797727	0.533356	0.794251		AUROC	0.733824	0.682487	0.673061	0.639572	0.732353	0.732353	0.732353	0.733824	0.733824	0.755615	0.655414		AUROC	0.751671	0.733222	0.730414	0.694519	0.725334	0.714906	0.710094	0.761698	0.751671	0.599532
w=0.5	best	random	3	4	5	6	7	8	9	3	103		w=0.5	best	random	3	4	5	6	7	8	9	3	103		w=0.5	best	random	3	4	5	6	7	8	9	3	103		w=0.5	best	random	3	4	5	6	7	8	9	3
Acc	0.797688	0.774566	0.797688	0.797688	0.797688	0.797688	0.797688	0.797688	0.797688	0.67052	0.797688		Acc	0.797688	0.710983	0.803468	0.815029	0.774566	0.797688	0.797688	0.797688	0.797688	0.589595	0.803468		Acc	0.774566	0.618497	0.786127	0.774566	0.780347	0.768786	0.768786	0.774566	0.774566	0.797688	0.791908		Acc	0.768786	0.786127	0.624277	0.815029	0.780347	0.757225	0.716763	0.786127	0.786127	0.641618
Pre	0.797619	0.780488	0.804878	0.797619	0.797619	0.797619	0.797619	0.797619	0.797619	0.627273	0.797619		Pre	0.797619	0.692308	0.807229	0.811765	0.761364	0.797619	0.797619	0.797619	0.797619	0.585366	0.8		Pre	0.780488	0.604396	0.807692	0.77381	0.805195	0.777778	0.777778	0.780488	0.780488	0.797619	0.818182		Pre	0.747253	0.792683	0.619048	0.853333	0.770115	0.731183	0.695652	0.792683	0.792683	0.603604
Rec	0.788235	0.752941	0.776471	0.788235	0.788235	0.788235	0.788235	0.788235	0.788235	0.811765	0.788235		Rec	0.788235	0.741176	0.788235	0.811765	0.788235	0.788235	0.788235	0.788235	0.788235	0.564706	0.8		Rec	0.752941	0.647059	0.741176	0.764706	0.729412	0.741176	0.741176	0.752941	0.752941	0.788235	0.741176		Rec	0.8	0.764706	0.611765	0.752941	0.788235	0.8	0.752941	0.764706	0.764706	0.788235
F	0.792899	0.766467	0.790419	0.792899	0.792899	0.792899	0.792899	0.792899	0.792899	0.707692	0.792899		F	0.792899	0.715909	0.797619	0.811765	0.774566	0.792899	0.792899	0.792899	0.792899	0.57485	0.8		F	0.766467	0.625	0.773006	0.769231	0.765432	0.759036	0.759036	0.766467	0.766467	0.792899	0.777778		F	0.772727	0.778443	0.615385	0.8	0.77907	0.764045	0.723164	0.778443	0.778443	0.683673
AUROC	0.797527	0.774198	0.852005	0.85508	0.807019	0.797527	0.797527	0.797527	0.797527	0.632553	0.838436		AUROC	0.797527	0.711497	0.757888	0.797861	0.762366	0.797527	0.797527	0.797527	0.797527	0.540441	0.78516		AUROC	0.774198	0.618984	0.740775	0.800936	0.792781	0.777674	0.772995	0.774198	0.774198	0.686096	0.750134		AUROC	0.769318	0.785762	0.703877	0.830348	0.790909	0.740374	0.715441	0.785762	0.785762	0.581952
w=0.6	best	random	3	4	5	6	7	8	9	3	103		w=0.6	best	random	3	4	5	6	7	8	9	3	103		w=0.6	best	random	3	4	5	6	7	8	9	3	103		w=0.6	best	random	3	4	5	6	7	8	9	3
Acc	0.774566	0.815029	0.716763	0.786127	0.768786	0.751445	0.815029	0.815029	0.815029	0.67052	0.739884		Acc	0.803468	0.705202	0.809249	0.820809	0.780347	0.803468	0.803468	0.803468	0.803468	0.635838	0.809249		Acc	0.728324	0.687861	0.716763	0.716763	0.722543	0.722543	0.722543	0.728324	0.728324	0.786127	0.728324		Acc	0.768786	0.780347	0.768786	0.809249	0.780347	0.757225	0.705202	0.780347	0.780347	0.641618
Pre	0.780488	0.804598	0.7	0.744898	0.747253	0.756098	0.804598	0.804598	0.804598	0.632075	0.738095		Pre	0.8	0.688889	0.809524	0.813953	0.764045	0.8	0.8	0.8	0.8	0.644737	0.802326		Pre	0.711111	0.67033	0.7	0.695652	0.712644	0.707865	0.707865	0.711111	0.711111	0.76087	0.702128		Pre	0.741935	0.783133	0.816901	0.842105	0.770115	0.731183	0.680851	0.783133	0.783133	0.61165
Rec	0.752941	0.823529	0.741176	0.858824	0.8	0.729412	0.823529	0.823529	0.823529	0.788235	0.729412		Rec	0.8	0.729412	0.8	0.823529	0.8	0.8	0.8	0.8	0.8	0.576471	0.811765		Rec	0.752941	0.717647	0.741176	0.752941	0.729412	0.741176	0.741176	0.752941	0.752941	0.823529	0.776471		Rec	0.811765	0.764706	0.682353	0.752941	0.788235	0.8	0.752941	0.764706	0.764706	0.741176
F	0.766467	0.813953	0.72	0.797814	0.772727	0.742515	0.813953	0.813953	0.813953	0.701571	0.733728		F	0.8	0.708571	0.804734	0.818713	0.781609	0.8	0.8	0.8	0.8	0.608696	0.807018		F	0.731429	0.693182	0.72	0.723164	0.72093	0.724138	0.724138	0.731429	0.731429	0.79096	0.73743		F	0.775281	0.77381	0.74359	0.795031	0.77907	0.764045	0.715084	0.77381	0.77381	0.670213
AUROC	0.774198	0.815174	0.67627	0.831484	0.799933	0.796123	0.815174	0.815174	0.815174	0.594853	0.74385		AUROC	0.803409	0.705615	0.773529	0.805749	0.769318	0.803409	0.803409	0.803409	0.803409	0.597193	0.792981		AUROC	0.728743	0.688369	0.698529	0.744184	0.736765	0.73115	0.73115	0.728743	0.728743	0.745789	0.729144		AUROC	0.769519	0.78008	0.753476	0.826471	0.790909	0.744051	0.699599	0.78008	0.78008	0.57861
w=0.7	best	random	3	4	5	6	7	8	9	3	103		w=0.7	best	random	3	4	5	6	7	8	9	3	103		w=0.7	best	random	3	4	5	6	7	8	9	3	103		w=0.7	best	random	3	4	5	6	7	8	9	3
Acc	0.791908	0.774566	0.809249	0.797688	0.797688	0.791908	0.791908	0.791908	0.791908	0.693642	0.803468		Acc	0.797688	0.647399	0.82659	0.82659	0.786127	0.797688	0.797688	0.797688	0.797688	0.705202	0.82659		Acc	0.693642	0.653179	0.66474	0.676301	0.67052	0.693642	0.693642	0.699422	0.693642	0.757225	0.687861		Acc	0.768786	0.710983	0.820809	0.809249	0.786127	0.768786	0.774566	0.768786	0.768786	0.66474
Pre	0.795181	0.767442	0.817073	0.8125	0.804878	0.795181	0.795181	0.795181	0.795181	0.637931	0.831169		Pre	0.790698	0.630435	0.839506	0.823529	0.772727	0.790698	0.790698	0.790698	0.790698	0.693182	0.839506		Pre	0.677778	0.631579	0.658824	0.655914	0.648936	0.677778	0.677778	0.681319	0.677778	0.726316	0.67033		Pre	0.741935	0.692308	0.821429	0.817073	0.772727	0.747253	0.75	0.741935	0.741935	0.613445
Rec	0.776471	0.776471	0.788235	0.764706	0.776471	0.776471	0.776471	0.776471	0.776471	0.870588	0.752941		Rec	0.8	0.682353	0.8	0.823529	0.8	0.8	0.8	0.8	0.8	0.717647	0.8		Rec	0.717647	0.705882	0.658824	0.717647	0.717647	0.717647	0.717647	0.729412	0.717647	0.811765	0.717647		Rec	0.811765	0.741176	0.811765	0.788235	0.8	0.8	0.811765	0.811765	0.811765	0.858824
F	0.785714	0.77193	0.802395	0.787879	0.790419	0.785714	0.785714	0.785714	0.785714	0.736318	0.790123		F	0.795322	0.655367	0.819277	0.823529	0.786127	0.795322	0.795322	0.795322	0.795322	0.705202	0.819277		F	0.697143	0.666667	0.658824	0.685393	0.681564	0.697143	0.697143	0.704545	0.697143	0.766667	0.693182		F	0.775281	0.715909	0.816568	0.802395	0.786127	0.772727	0.779661	0.775281	0.775281	0.715686
AUROC	0.791644	0.774599	0.858422	0.833356	0.800802	0.791644	0.791644	0.791644	0.791644	0.648596	0.865709		AUROC	0.797727	0.647995	0.807219	0.815642	0.775134	0.797727	0.797727	0.797727	0.797727	0.658489	0.807219		AUROC	0.694051	0.654078	0.689973	0.696056	0.683021	0.705882	0.697995	0.699933	0.694051	0.697727	0.692246		AUROC	0.769519	0.711497	0.725401	0.700267	0.744385	0.727807	0.774131	0.769519	0.769519	0.594251
w=0.8	best	random	3	4	5	6	7	8	9	3	103		w=0.8	best	random	3	4	5	6	7	8	9	3	103		w=0.8	best	random	3	4	5	6	7	8	9	3	103		w=0.8	best	random	3	4	5	6	7	8	9	3
Acc	0.722543	0.757225	0.722543	0.67052	0.647399	0.682081	0.716763	0.757225	0.757225	0.647399	0.763006		Acc	0.791908	0.682081	0.82659	0.815029	0.780347	0.791908	0.791908	0.791908	0.791908	0.583815	0.82659		Acc	0.739884	0.693642	0.722543	0.722543	0.757225	0.739884	0.739884	0.745665	0.739884	0.722543	0.745665		Acc	0.763006	0.780347	0.763006	0.83237	0.797688	0.763006	0.745665	0.780347	0.780347	0.641618
Pre	0.698925	0.772152	0.694737	0.642857	0.646341	0.678571	0.714286	0.772152	0.772152	0.636364	0.789474		Pre	0.781609	0.659574	0.839506	0.804598	0.764045	0.781609	0.781609	0.781609	0.781609	0.573034	0.839506		Pre	0.738095	0.681818	0.746667	0.717647	0.765432	0.738095	0.738095	0.741176	0.738095	0.683168	0.753086		Pre	0.73913	0.758242	0.805556	0.888889	0.797619	0.73913	0.725275	0.758242	0.758242	0.61165
Rec	0.764706	0.717647	0.776471	0.741176	0.623529	0.670588	0.705882	0.717647	0.717647	0.658824	0.705882		Rec	0.8	0.729412	0.8	0.823529	0.8	0.8	0.8	0.8	0.8	0.6	0.8		Rec	0.729412	0.705882	0.658824	0.717647	0.729412	0.729412	0.729412	0.741176	0.729412	0.811765	0.717647		Rec	0.8	0.811765	0.682353	0.752941	0.788235	0.8	0.776471	0.811765	0.811765	0.741176
F	0.730337	0.743902	0.733333	0.688525	0.634731	0.674556	0.710059	0.743902	0.743902	0.647399	0.745342		F	0.790698	0.692737	0.819277	0.813953	0.781609	0.790698	0.790698	0.790698	0.790698	0.586207	0.819277		F	0.733728	0.693642	0.7	0.717647	0.746988	0.733728	0.733728	0.741176	0.733728	0.741935	0.73494		F	0.768362	0.784091	0.738854	0.815287	0.792899	0.768362	0.75	0.784091	0.784091	0.670213
AUROC	0.723262	0.756551	0.692848	0.690775	0.723463	0.685428	0.728142	0.756551	0.756551	0.620321	0.762032		AUROC	0.792045	0.682888	0.807286	0.811497	0.769318	0.792045	0.792045	0.792045	0.792045	0.562299	0.807286		AUROC	0.739706	0.69385	0.729144	0.743917	0.76143	0.752941	0.744118	0.745588	0.739706	0.757553	0.748529		AUROC	0.763636	0.780882	0.746925	0.82393	0.796324	0.75869	0.725602	0.780882	0.780882	0.584091
w=0.9	best	random	3	4	5	6	7	8	9	3	103		w=0.9	best	random	3	4	5	6	7	8	9	3	103		w=0.9	best	random	3	4	5	6	7	8	9	3	103		w=0.9	best	random	3	4	5	6	7	8	9	3
Acc	0.745665	0.734104	0.676301	0.716763	0.745665	0.745665	0.745665	0.745665	0.745665	0.710983	0.728324		Acc	0.791908	0.618497	0.82659	0.815029	0.786127	0.791908	0.791908	0.791908	0.791908	0.630058	0.82659		Acc	0.734104	0.606936	0.722543	0.722543	0.751445	0.734104	0.734104	0.739884	0.734104	0.710983	0.751445		Acc	0.763006	0.774566	0.768786	0.83237	0.791908	0.763006	0.745665	0.774566	0.774566	0.635838
Pre	0.741176	0.76	0.662921	0.709302	0.741176	0.741176	0.741176	0.741176	0.741176	0.663551	0.72619		Pre	0.781609	0.626667	0.839506	0.804598	0.772727	0.781609	0.781609	0.781609	0.781609	0.62963	0.839506		Pre	0.729412	0.597701	0.746667	0.712644	0.756098	0.729412	0.729412	0.732558	0.729412	0.673267	0.7625		Pre	0.761905	0.75	0.808219	0.888889	0.788235	0.73913	0.725275	0.75	0.75	0.607843
Rec	0.741176	0.670588	0.694118	0.717647	0.741176	0.741176	0.741176	0.741176	0.741176	0.835294	0.717647		Rec	0.8	0.552941	0.8	0.823529	0.8	0.8	0.8	0.8	0.8	0.6	0.8		Rec	0.729412	0.611765	0.658824	0.729412	0.729412	0.729412	0.729412	0.741176	0.729412	0.8	0.717647		Rec	0.752941	0.811765	0.694118	0.752941	0.788235	0.8	0.776471	0.811765	0.811765	0.729412
F	0.741176	0.7125	0.678161	0.71345	0.741176	0.741176	0.741176	0.741176	0.741176	0.739583	0.721893		F	0.790698	0.5875	0.819277	0.813953	0.786127	0.790698	0.790698	0.790698	0.790698	0.614458	0.819277		F	0.729412	0.604651	0.7	0.72093	0.742515	0.729412	0.729412	0.736842	0.729412	0.731183	0.739394		F	0.757396	0.779661	0.746835	0.815287	0.788235	0.768362	0.75	0.779661	0.779661	0.663102
AUROC	0.745588	0.733021	0.721257	0.774131	0.755481	0.745588	0.745588	0.745588	0.745588	0.645455	0.741644		AUROC	0.792045	0.61738	0.80869	0.8125	0.775134	0.792045	0.792045	0.792045	0.792045	0.579545	0.80869		AUROC	0.734024	0.607019	0.745321	0.749866	0.758356	0.747059	0.742714	0.739906	0.734024	0.745588	0.757687		AUROC	0.762834	0.775201	0.752273	0.821791	0.788636	0.757687	0.724332	0.775201	0.775201	0.579746
[truncated: 193 more columns]

## Sheet: d=2
TableS4-The parameters adjustment process of PseDSSPC(d=2)
lambda=1	S		D							M				lambda=2	S		D							M				lambda=3	S		D							M				lambda=4	S		D
w=0.1	best	random	3	4	5	6	7	8	9	3	103	203		w=0.1	best	random	3	4	5	6	7	8	9	3	103	203		w=0.1	best	random	3	4	5	6	7	8	9	3	103	203		w=0.1	best	random	3	4	5	6	7
Acc	0.820809	0.820809	0.83815	0.83237	0.820809	0.820809	0.820809	0.820809	0.820809	0.728324	0.791908	0.83815		Acc	0.780347	0.716763	0.797688	0.774566	0.780347	0.780347	0.780347	0.780347	0.780347	0.624277	0.687861	0.786127		Acc	0.820809	0.734104	0.803468	0.815029	0.820809	0.820809	0.820809	0.820809	0.820809	0.514451	0.803468	0.786127		Acc	0.745665	0.791908	0.734104	0.780347	0.722543	0.791908	0.768786
Pre	0.806818	0.813953	0.813187	0.804348	0.806818	0.806818	0.806818	0.806818	0.806818	0.72619	0.757895	0.813187		Pre	0.764045	0.704545	0.784091	0.780488	0.764045	0.764045	0.764045	0.764045	0.764045	0.573529	0.656566	0.807692		Pre	0.813953	0.740741	0.774194	0.797753	0.813953	0.813953	0.813953	0.813953	0.813953	0.505051	0.78022	0.766667		Pre	0.735632	0.788235	0.854545	0.764045	0.683168	0.769231	0.741935
Rec	0.835294	0.823529	0.870588	0.870588	0.835294	0.835294	0.835294	0.835294	0.835294	0.717647	0.847059	0.870588		Rec	0.8	0.729412	0.811765	0.752941	0.8	0.8	0.8	0.8	0.8	0.917647	0.764706	0.741176		Rec	0.823529	0.705882	0.847059	0.835294	0.823529	0.823529	0.823529	0.823529	0.823529	0.588235	0.835294	0.811765		Rec	0.752941	0.788235	0.552941	0.8	0.811765	0.823529	0.811765
F	0.820809	0.818713	0.840909	0.836158	0.820809	0.820809	0.820809	0.820809	0.820809	0.721893	0.8	0.840909		F	0.781609	0.716763	0.797688	0.766467	0.781609	0.781609	0.781609	0.781609	0.781609	0.705882	0.706522	0.773006		F	0.818713	0.722892	0.808989	0.816092	0.818713	0.818713	0.818713	0.818713	0.818713	0.543478	0.806818	0.788571		F	0.744186	0.788235	0.671429	0.781609	0.741935	0.795455	0.775281
AUROC	0.821056	0.820856	0.854612	0.770254	0.825802	0.821056	0.821056	0.821056	0.821056	0.78115	0.802874	0.852607		AUROC	0.780682	0.716979	0.844987	0.755147	0.785227	0.780682	0.780682	0.780682	0.780682	0.321725	0.57734	0.835094		AUROC	0.820856	0.733623	0.828743	0.822594	0.820856	0.820856	0.820856	0.820856	0.820856	0.495388	0.807086	0.786564		AUROC	0.745789	0.791845	0.710695	0.759626	0.754412	0.791845	0.782286
w=0.2	best	random	3	4	5	6	7	8	9	3	103	203		w=0.2	best	random	3	4	5	6	7	8	9	3	103	203		w=0.2	best	random	3	4	5	6	7	8	9	3	103	203		w=0.2	best	random	3	4	5	6	7
Acc	0.82659	0.716763	0.843931	0.83815	0.780347	0.82659	0.82659	0.82659	0.82659	0.780347	0.786127	0.855491		Acc	0.768786	0.751445	0.809249	0.774566	0.768786	0.768786	0.768786	0.768786	0.768786	0.566474	0.67052	0.786127		Acc	0.83237	0.768786	0.82659	0.83815	0.83237	0.83237	0.83237	0.83237	0.83237	0.543353	0.751445	0.849711		Acc	0.820809	0.682081	0.820809	0.820809	0.820809	0.820809	0.820809
Pre	0.823529	0.719512	0.808511	0.8	0.783133	0.823529	0.823529	0.823529	0.823529	0.776471	0.76087	0.826087		Pre	0.747253	0.723404	0.795455	0.767442	0.747253	0.747253	0.747253	0.747253	0.747253	0.537313	0.637255	0.852941		Pre	0.825581	0.752809	0.808989	0.835294	0.825581	0.825581	0.825581	0.825581	0.825581	0.527778	0.723404	0.831461		Pre	0.829268	0.678571	0.806818	0.829268	0.829268	0.829268	0.829268
Rec	0.823529	0.694118	0.894118	0.894118	0.764706	0.823529	0.823529	0.823529	0.823529	0.776471	0.823529	0.894118		Rec	0.8	0.8	0.823529	0.776471	0.8	0.8	0.8	0.8	0.8	0.847059	0.764706	0.682353		Rec	0.835294	0.788235	0.847059	0.835294	0.835294	0.835294	0.835294	0.835294	0.835294	0.670588	0.8	0.870588		Rec	0.8	0.670588	0.835294	0.8	0.8	0.8	0.8
F	0.823529	0.706587	0.849162	0.844444	0.77381	0.823529	0.823529	0.823529	0.823529	0.776471	0.79096	0.858757		F	0.772727	0.759777	0.809249	0.77193	0.772727	0.772727	0.772727	0.772727	0.772727	0.657534	0.695187	0.75817		F	0.830409	0.770115	0.827586	0.835294	0.830409	0.830409	0.830409	0.830409	0.830409	0.590674	0.759777	0.850575		F	0.814371	0.674556	0.820809	0.814371	0.814371	0.814371	0.814371
AUROC	0.826537	0.716377	0.857219	0.776671	0.831217	0.826537	0.826537	0.826537	0.826537	0.787099	0.809492	0.859091		AUROC	0.769318	0.752273	0.827674	0.812433	0.769318	0.769318	0.769318	0.769318	0.769318	0.381484	0.558289	0.805682		AUROC	0.83242	0.769118	0.894051	0.83623	0.83242	0.83242	0.83242	0.83242	0.83242	0.432553	0.780749	0.850067		AUROC	0.820455	0.681885	0.88115	0.824198	0.820455	0.820455	0.820455
w=0.3	best	random	3	4	5	6	7	8	9	3	103	203		w=0.3	best	random	3	4	5	6	7	8	9	3	103	203		w=0.3	best	random	3	4	5	6	7	8	9	3	103	203		w=0.3	best	random	3	4	5	6	7
Acc	0.768786	0.751445	0.797688	0.797688	0.786127	0.768786	0.768786	0.768786	0.768786	0.728324	0.780347	0.803468		Acc	0.763006	0.722543	0.768786	0.774566	0.763006	0.763006	0.763006	0.763006	0.763006	0.520231	0.624277	0.757225		Acc	0.768786	0.693642	0.757225	0.768786	0.768786	0.768786	0.768786	0.768786	0.768786	0.554913	0.699422	0.797688		Acc	0.780347	0.768786	0.820809	0.803468	0.774566	0.780347	0.780347
Pre	0.722772	0.738636	0.755102	0.745098	0.75	0.722772	0.722772	0.722772	0.722772	0.697917	0.764045	0.762887		Pre	0.782051	0.703297	0.8	0.794872	0.782051	0.782051	0.782051	0.782051	0.782051	0.507937	0.628205	0.779221		Pre	0.764706	0.677778	0.736264	0.764706	0.764706	0.764706	0.764706	0.764706	0.764706	0.538462	0.694118	0.804878		Pre	0.770115	0.752809	0.806818	0.8	0.767442	0.770115	0.770115
Rec	0.858824	0.764706	0.870588	0.894118	0.847059	0.858824	0.858824	0.858824	0.858824	0.788235	0.8	0.870588		Rec	0.717647	0.752941	0.705882	0.729412	0.717647	0.717647	0.717647	0.717647	0.717647	0.752941	0.576471	0.705882		Rec	0.764706	0.717647	0.788235	0.764706	0.764706	0.764706	0.764706	0.764706	0.764706	0.658824	0.694118	0.776471		Rec	0.788235	0.788235	0.835294	0.8	0.776471	0.788235	0.788235
F	0.784946	0.751445	0.808743	0.812834	0.79558	0.784946	0.784946	0.784946	0.784946	0.740331	0.781609	0.813187		F	0.748466	0.727273	0.75	0.760736	0.748466	0.748466	0.748466	0.748466	0.748466	0.606635	0.601227	0.740741		F	0.764706	0.697143	0.761364	0.764706	0.764706	0.764706	0.764706	0.764706	0.764706	0.592593	0.694118	0.790419		F	0.77907	0.770115	0.820809	0.8	0.77193	0.77907	0.77907
AUROC	0.770321	0.751671	0.708556	0.703008	0.686898	0.770321	0.770321	0.770321	0.770321	0.730548	0.744853	0.733021		AUROC	0.762233	0.723061	0.800535	0.811631	0.766979	0.762233	0.762233	0.762233	0.762233	0.445455	0.649332	0.746123		AUROC	0.768717	0.694051	0.78369	0.771858	0.768717	0.768717	0.768717	0.768717	0.768717	0.444652	0.699866	0.799465		AUROC	0.780481	0.769118	0.781684	0.762166	0.779144	0.780481	0.780481
w=0.4	best	random	3	4	5	6	7	8	9	3	103	203		w=0.4	best	random	3	4	5	6	7	8	9	3	103	203		w=0.4	best	random	3	4	5	6	7	8	9	3	103	203		w=0.4	best	random	3	4	5	6	7
Acc	0.768786	0.751445	0.797688	0.797688	0.786127	0.768786	0.768786	0.768786	0.768786	0.728324	0.780347	0.803468		Acc	0.797688	0.635838	0.803468	0.786127	0.797688	0.797688	0.797688	0.797688	0.797688	0.560694	0.757225	0.809249		Acc	0.745665	0.716763	0.763006	0.751445	0.745665	0.745665	0.745665	0.745665	0.745665	0.65896	0.693642	0.768786		Acc	0.809249	0.768786	0.83815	0.82659	0.809249	0.809249	0.809249
Pre	0.722772	0.738636	0.755102	0.745098	0.75	0.722772	0.722772	0.722772	0.722772	0.697917	0.764045	0.762887		Pre	0.8125	0.634146	0.831169	0.792683	0.8125	0.8125	0.8125	0.8125	0.8125	0.534351	0.736264	0.842105		Pre	0.746988	0.75	0.755814	0.756098	0.746988	0.746988	0.746988	0.746988	0.746988	0.703125	0.681818	0.764706		Pre	0.809524	0.752809	0.820225	0.823529	0.809524	0.809524	0.809524
Rec	0.858824	0.764706	0.870588	0.894118	0.847059	0.858824	0.858824	0.858824	0.858824	0.788235	0.8	0.870588		Rec	0.764706	0.611765	0.752941	0.764706	0.764706	0.764706	0.764706	0.764706	0.764706	0.823529	0.788235	0.752941		Rec	0.729412	0.635294	0.764706	0.729412	0.729412	0.729412	0.729412	0.729412	0.729412	0.529412	0.705882	0.764706		Rec	0.8	0.788235	0.858824	0.823529	0.8	0.8	0.8
F	0.784946	0.751445	0.808743	0.812834	0.79558	0.784946	0.784946	0.784946	0.784946	0.740331	0.781609	0.813187		F	0.787879	0.622754	0.790123	0.778443	0.787879	0.787879	0.787879	0.787879	0.787879	0.648148	0.761364	0.795031		F	0.738095	0.687898	0.760234	0.742515	0.738095	0.738095	0.738095	0.738095	0.738095	0.604027	0.693642	0.764706		F	0.804734	0.770115	0.83908	0.823529	0.804734	0.804734	0.804734
AUROC	0.770321	0.751671	0.708556	0.703008	0.686898	0.770321	0.770321	0.770321	0.770321	0.730548	0.744853	0.733021		AUROC	0.797126	0.635428	0.810829	0.765842	0.797126	0.797126	0.797126	0.797126	0.797126	0.435495	0.781551	0.756818		AUROC	0.745388	0.715374	0.833155	0.677273	0.745388	0.745388	0.745388	0.745388	0.745388	0.583623	0.738369	0.833824		AUROC	0.809091	0.769118	0.787299	0.774332	0.809091	0.809091	0.809091
w=0.5	best	random	3	4	5	6	7	8	9	3	103	203		w=0.5	best	random	3	4	5	6	7	8	9	3	103	203		w=0.5	best	random	3	4	5	6	7	8	9	3	103	203		w=0.5	best	random	3	4	5	6	7
Acc	0.768786	0.751445	0.797688	0.797688	0.786127	0.768786	0.768786	0.768786	0.768786	0.728324	0.780347	0.803468		Acc	0.780347	0.739884	0.791908	0.780347	0.780347	0.780347	0.780347	0.780347	0.780347	0.549133	0.693642	0.809249		Acc	0.803468	0.653179	0.83815	0.815029	0.803468	0.803468	0.803468	0.803468	0.803468	0.624277	0.682081	0.83815		Acc	0.791908	0.687861	0.809249	0.791908	0.791908	0.791908	0.791908
Pre	0.722772	0.738636	0.755102	0.745098	0.75	0.722772	0.722772	0.722772	0.722772	0.697917	0.764045	0.762887		Pre	0.797468	0.732558	0.810127	0.797468	0.797468	0.797468	0.797468	0.797468	0.797468	0.525926	0.686047	0.842105		Pre	0.793103	0.626263	0.851852	0.811765	0.793103	0.793103	0.793103	0.793103	0.793103	0.642857	0.670455	0.835294		Pre	0.788235	0.691358	0.788889	0.788235	0.788235	0.788235	0.788235
Rec	0.858824	0.764706	0.870588	0.894118	0.847059	0.858824	0.858824	0.858824	0.858824	0.788235	0.8	0.870588		Rec	0.741176	0.741176	0.752941	0.741176	0.741176	0.741176	0.741176	0.741176	0.741176	0.835294	0.694118	0.752941		Rec	0.811765	0.729412	0.811765	0.811765	0.811765	0.811765	0.811765	0.811765	0.811765	0.529412	0.694118	0.835294		Rec	0.788235	0.658824	0.835294	0.788235	0.788235	0.788235	0.788235
F	0.784946	0.751445	0.808743	0.812834	0.79558	0.784946	0.784946	0.784946	0.784946	0.740331	0.781609	0.813187		F	0.768293	0.736842	0.780488	0.768293	0.768293	0.768293	0.768293	0.768293	0.768293	0.645455	0.690058	0.795031		F	0.802326	0.673913	0.831325	0.811765	0.802326	0.802326	0.802326	0.802326	0.802326	0.580645	0.682081	0.835294		F	0.788235	0.674699	0.811429	0.788235	0.788235	0.788235	0.788235
AUROC	0.770321	0.751671	0.708556	0.703008	0.686898	0.770321	0.770321	0.770321	0.770321	0.730548	0.744853	0.733021		AUROC	0.779679	0.739906	0.783489	0.79893	0.779679	0.779679	0.779679	0.779679	0.779679	0.370722	0.706952	0.756818		AUROC	0.80361	0.654479	0.770655	0.810829	0.80361	0.80361	0.80361	0.80361	0.80361	0.583824	0.703676	0.769452		AUROC	0.791845	0.687366	0.793516	0.729947	0.791845	0.791845	0.791845
w=0.6	best	random	3	4	5	6	7	8	9	3	103	203		w=0.6	best	random	3	4	5	6	7	8	9	3	103	203		w=0.6	best	random	3	4	5	6	7	8	9	3	103	203		w=0.6	best	random	3	4	5	6	7
Acc	0.768786	0.751445	0.797688	0.797688	0.786127	0.768786	0.768786	0.768786	0.768786	0.728324	0.780347	0.803468		Acc	0.786127	0.751445	0.791908	0.786127	0.786127	0.786127	0.786127	0.786127	0.786127	0.560694	0.687861	0.803468		Acc	0.745665	0.780347	0.751445	0.734104	0.739884	0.780347	0.780347	0.780347	0.780347	0.65896	0.66474	0.653179		Acc	0.797688	0.710983	0.809249	0.780347	0.797688	0.797688	0.797688
Pre	0.722772	0.738636	0.755102	0.745098	0.75	0.722772	0.722772	0.722772	0.722772	0.697917	0.764045	0.762887		Pre	0.807692	0.733333	0.802469	0.807692	0.807692	0.807692	0.807692	0.807692	0.807692	0.532847	0.663158	0.831169		Pre	0.741176	0.776471	0.728261	0.68932	0.704082	0.776471	0.776471	0.776471	0.776471	0.6625	0.645161	0.634409		Pre	0.784091	0.710843	0.788889	0.758242	0.784091	0.784091	0.784091
Rec	0.858824	0.764706	0.870588	0.894118	0.847059	0.858824	0.858824	0.858824	0.858824	0.788235	0.8	0.870588		Rec	0.741176	0.776471	0.764706	0.741176	0.741176	0.741176	0.741176	0.741176	0.741176	0.858824	0.741176	0.752941		Rec	0.741176	0.776471	0.788235	0.835294	0.811765	0.776471	0.776471	0.776471	0.776471	0.623529	0.705882	0.694118		Rec	0.811765	0.694118	0.835294	0.811765	0.811765	0.811765	0.811765
F	0.784946	0.751445	0.808743	0.812834	0.79558	0.784946	0.784946	0.784946	0.784946	0.740331	0.781609	0.813187		F	0.773006	0.754286	0.783133	0.773006	0.773006	0.773006	0.773006	0.773006	0.773006	0.657658	0.7	0.790123		F	0.741176	0.776471	0.757062	0.755319	0.754098	0.776471	0.776471	0.776471	0.776471	0.642424	0.674157	0.662921		F	0.797688	0.702381	0.811429	0.784091	0.797688	0.797688	0.797688
AUROC	0.770321	0.751671	0.708556	0.703008	0.686898	0.770321	0.770321	0.770321	0.770321	0.730548	0.744853	0.733021		AUROC	0.785361	0.751872	0.791043	0.808021	0.785361	0.785361	0.785361	0.785361	0.785361	0.378342	0.708356	0.747995		AUROC	0.745588	0.780281	0.76357	0.730481	0.797594	0.785561	0.784693	0.780281	0.780281	0.635428	0.707219	0.665508		AUROC	0.797928	0.710695	0.813636	0.727206	0.797928	0.797928	0.797928
w=0.7	best	random	3	4	5	6	7	8	9	3	103	203		w=0.7	best	random	3	4	5	6	7	8	9	3	103	203		w=0.7	best	random	3	4	5	6	7	8	9	3	103	203		w=0.7	best	random	3	4	5	6	7
Acc	0.768786	0.751445	0.797688	0.797688	0.786127	0.768786	0.768786	0.768786	0.768786	0.728324	0.780347	0.803468		Acc	0.791908	0.780347	0.797688	0.791908	0.791908	0.791908	0.791908	0.791908	0.791908	0.554913	0.687861	0.797688		Acc	0.745665	0.66474	0.728324	0.739884	0.745665	0.745665	0.745665	0.745665	0.745665	0.526012	0.687861	0.757225		Acc	0.803468	0.65896	0.815029	0.786127	0.803468	0.803468	0.803468
Pre	0.722772	0.738636	0.755102	0.745098	0.75	0.722772	0.722772	0.722772	0.722772	0.697917	0.764045	0.762887		Pre	0.810127	0.797468	0.804878	0.810127	0.810127	0.810127	0.810127	0.810127	0.810127	0.529412	0.663158	0.8125		Pre	0.72043	0.645161	0.72093	0.712766	0.72043	0.72043	0.72043	0.72043	0.72043	0.514851	0.686747	0.741573		Pre	0.793103	0.641304	0.797753	0.766667	0.793103	0.793103	0.793103
Rec	0.858824	0.764706	0.870588	0.894118	0.847059	0.858824	0.858824	0.858824	0.858824	0.788235	0.8	0.870588		Rec	0.752941	0.741176	0.776471	0.752941	0.752941	0.752941	0.752941	0.752941	0.752941	0.847059	0.741176	0.764706		Rec	0.788235	0.705882	0.729412	0.788235	0.788235	0.788235	0.788235	0.788235	0.788235	0.611765	0.670588	0.776471		Rec	0.811765	0.694118	0.835294	0.811765	0.811765	0.811765	0.811765
F	0.784946	0.751445	0.808743	0.812834	0.79558	0.784946	0.784946	0.784946	0.784946	0.740331	0.781609	0.813187		F	0.780488	0.768293	0.790419	0.780488	0.780488	0.780488	0.780488	0.780488	0.780488	0.651584	0.7	0.787879		F	0.752809	0.674157	0.725146	0.748603	0.752809	0.752809	0.752809	0.752809	0.752809	0.55914	0.678571	0.758621		F	0.802326	0.666667	0.816092	0.788571	0.802326	0.802326	0.802326
AUROC	0.770321	0.751671	0.708556	0.703008	0.686898	0.770321	0.770321	0.770321	0.770321	0.730548	0.744853	0.733021		AUROC	0.791243	0.779679	0.798864	0.813971	0.791243	0.791243	0.791243	0.791243	0.791243	0.267781	0.719719	0.754211		AUROC	0.74639	0.665441	0.750668	0.762299	0.74639	0.74639	0.74639	0.74639	0.74639	0.506818	0.770521	0.757553		AUROC	0.80361	0.659559	0.815107	0.7375	0.80361	0.80361	0.80361
w=0.8	best	random	3	4	5	6	7	8	9	3	103	203		w=0.8	best	random	3	4	5	6	7	8	9	3	103	203		w=0.8	best	random	3	4	5	6	7	8	9	3	103	203		w=0.8	best	random	3	4	5	6	7
Acc	0.768786	0.751445	0.797688	0.797688	0.786127	0.768786	0.768786	0.768786	0.768786	0.728324	0.780347	0.803468		Acc	0.774566	0.786127	0.572254	0.682081	0.791908	0.774566	0.780347	0.786127	0.786127	0.578035	0.751445	0.693642		Acc	0.739884	0.728324	0.739884	0.734104	0.739884	0.739884	0.739884	0.739884	0.739884	0.485549	0.641618	0.734104		Acc	0.797688	0.716763	0.809249	0.780347	0.797688	0.797688	0.797688
Pre	0.722772	0.738636	0.755102	0.745098	0.75	0.722772	0.722772	0.722772	0.722772	0.697917	0.764045	0.762887		Pre	0.780488	0.815789	0.557895	0.720588	0.810127	0.794872	0.805195	0.815789	0.815789	0.551724	0.744186	0.666667		Pre	0.712766	0.72093	0.738095	0.705263	0.712766	0.712766	0.712766	0.712766	0.712766	0.473684	0.626374	0.729412		Pre	0.790698	0.714286	0.795455	0.764045	0.790698	0.790698	0.790698
Rec	0.858824	0.764706	0.870588	0.894118	0.847059	0.858824	0.858824	0.858824	0.858824	0.788235	0.8	0.870588		Rec	0.752941	0.729412	0.623529	0.576471	0.752941	0.729412	0.729412	0.729412	0.729412	0.752941	0.752941	0.752941		Rec	0.788235	0.729412	0.729412	0.788235	0.788235	0.788235	0.788235	0.788235	0.788235	0.423529	0.670588	0.729412		Rec	0.8	0.705882	0.823529	0.8	0.8	0.8	0.8
F	0.784946	0.751445	0.808743	0.812834	0.79558	0.784946	0.784946	0.784946	0.784946	0.740331	0.781609	0.813187		F	0.766467	0.770186	0.588889	0.640523	0.780488	0.760736	0.765432	0.770186	0.770186	0.636816	0.748538	0.707182		F	0.748603	0.725146	0.733728	0.744444	0.748603	0.748603	0.748603	0.748603	0.748603	0.447205	0.647727	0.729412		F	0.795322	0.710059	0.809249	0.781609	0.795322	0.795322	0.795322
AUROC	0.770321	0.751671	0.708556	0.703008	0.686898	0.770321	0.770321	0.770321	0.770321	0.730548	0.744853	0.733021		AUROC	0.774198	0.78516	0.648797	0.719519	0.781952	0.771056	0.784358	0.78516	0.78516	0.584158	0.708289	0.674933		AUROC	0.740709	0.728342	0.756818	0.756484	0.740709	0.740709	0.740709	0.740709	0.740709	0.586297	0.731217	0.739305		AUROC	0.797727	0.716578	0.805749	0.732353	0.797727	0.797727	0.797727
w=0.9	best	random	3	4	5	6	7	8	9	3	103	203		w=0.9	best	random	3	4	5	6	7	8	9	3	103	203		w=0.9	best	random	3	4	5	6	7	8	9	3	103	203		w=0.9	best	random	3	4	5	6	7
Acc	0.791908	0.728324	0.774566	0.774566	0.791908	0.791908	0.791908	0.791908	0.791908	0.774566	0.774566	0.768786		Acc	0.774566	0.797688	0.595376	0.728324	0.820809	0.763006	0.797688	0.797688	0.797688	0.572254	0.676301	0.66474		Acc	0.734104	0.739884	0.757225	0.763006	0.65896	0.716763	0.751445	0.739884	0.739884	0.537572	0.485549	0.578035		Acc	0.768786	0.687861	0.774566	0.774566	0.768786	0.768786	0.768786
Pre	0.781609	0.7375	0.761364	0.77381	0.781609	0.781609	0.781609	0.781609	0.781609	0.755556	0.77381	0.758621		Pre	0.780488	0.8125	0.578947	0.771429	0.813953	0.761905	0.8125	0.8125	0.8125	0.547009	0.666667	0.633663		Pre	0.709677	0.732558	0.726316	0.72449	0.638298	0.709302	0.738636	0.732558	0.732558	0.518797	0.48	0.558824		Pre	0.764706	0.674157	0.77381	0.761364	0.764706	0.764706	0.764706
Rec	0.8	0.694118	0.788235	0.764706	0.8	0.8	0.8	0.8	0.8	0.8	0.764706	0.776471		Rec	0.752941	0.764706	0.647059	0.635294	0.823529	0.752941	0.764706	0.764706	0.764706	0.752941	0.682353	0.752941		Rec	0.776471	0.741176	0.811765	0.835294	0.705882	0.717647	0.764706	0.741176	0.741176	0.811765	0.564706	0.670588		Rec	0.764706	0.705882	0.764706	0.788235	0.764706	0.764706	0.764706
F	0.790698	0.715152	0.774566	0.769231	0.790698	0.790698	0.790698	0.790698	0.790698	0.777143	0.769231	0.767442		F	0.766467	0.787879	0.611111	0.696774	0.818713	0.757396	0.787879	0.787879	0.787879	0.633663	0.674419	0.688172		F	0.741573	0.736842	0.766667	0.775956	0.670391	0.71345	0.751445	0.736842	0.736842	0.633028	0.518919	0.609626		F	0.764706	0.689655	0.769231	0.774566	0.764706	0.764706	0.764706
AUROC	0.792045	0.727741	0.801872	0.790642	0.796658	0.792045	0.792045	0.792045	0.792045	0.794251	0.790642	0.773396		AUROC	0.774198	0.797126	0.664773	0.784492	0.815976	0.75381	0.797126	0.797126	0.797126	0.578476	0.665642	0.700668		AUROC	0.734826	0.739906	0.764439	0.76484	0.712834	0.728944	0.769051	0.739906	0.739906	0.45742	0.520722	0.675401		AUROC	0.768717	0.688168	0.793115	0.71377	0.768717	0.768717	0.768717
[truncated: 213 more columns]

## Sheet: d=3
TableS4-The parameters adjustment process of PseDSSPC(d=3)
lambda=1	S		D							M					lambda=2	S		D							M					lambda=3	S		D							M					lambda=4	S		D
w=0.1	best	random	3	4	5	6	7	8	9	3	103	203	303		w=0.1	best	random	3	4	5	6	7	8	9	3	103	203	303		w=0.1	best	random	3	4	5	6	7	8	9	3	103	203	303		w=0.1	best	random	3	4
Acc	0.815029	0.624277	0.83815	0.820809	0.815029	0.815029	0.815029	0.815029	0.815029	0.653179	0.803468	0.763006	0.820809		Acc	0.809249	0.722543	0.809249	0.768786	0.809249	0.809249	0.809249	0.809249	0.809249	0.589595	0.66474	0.83815	0.820809		Acc	0.83237	0.67052	0.803468	0.820809	0.83237	0.83237	0.83237	0.83237	0.83237	0.745665	0.849711	0.83237	0.809249		Acc	0.682081	0.65896	0.757225	0.687861
Pre	0.811765	0.619048	0.813187	0.793478	0.811765	0.811765	0.811765	0.811765	0.811765	0.631579	0.774194	0.734043	0.787234		Pre	0.825	0.712644	0.795455	0.8	0.825	0.825	0.825	0.825	0.825	0.561404	0.670886	0.835294	0.829268		Pre	0.797872	0.659091	0.768421	0.813953	0.797872	0.797872	0.797872	0.797872	0.797872	0.741176	0.864198	0.833333	0.788889		Pre	0.663043	0.644444	0.752941	0.682353
Rec	0.811765	0.611765	0.870588	0.858824	0.811765	0.811765	0.811765	0.811765	0.811765	0.705882	0.847059	0.811765	0.870588		Rec	0.776471	0.729412	0.823529	0.705882	0.776471	0.776471	0.776471	0.776471	0.776471	0.752941	0.623529	0.835294	0.8		Rec	0.882353	0.682353	0.858824	0.823529	0.882353	0.882353	0.882353	0.882353	0.882353	0.741176	0.823529	0.823529	0.835294		Rec	0.717647	0.682353	0.752941	0.682353
F	0.811765	0.615385	0.840909	0.824859	0.811765	0.811765	0.811765	0.811765	0.811765	0.666667	0.808989	0.77095	0.826816		F	0.8	0.72093	0.809249	0.75	0.8	0.8	0.8	0.8	0.8	0.643216	0.646341	0.835294	0.814371		F	0.837989	0.67052	0.811111	0.818713	0.837989	0.837989	0.837989	0.837989	0.837989	0.741176	0.843373	0.828402	0.811429		F	0.689266	0.662857	0.752941	0.682353
AUROC	0.814973	0.624064	0.855615	0.74873	0.829412	0.814973	0.814973	0.814973	0.814973	0.568316	0.788503	0.812701	0.822928		AUROC	0.80869	0.72266	0.861096	0.80615	0.818048	0.80869	0.80869	0.80869	0.80869	0.514171	0.759759	0.872727	0.829612		AUROC	0.833222	0.670722	0.833222	0.827206	0.833222	0.833222	0.833222	0.833222	0.833222	0.725936	0.857487	0.792848	0.814439		AUROC	0.682687	0.659358	0.788837	0.662634
w=0.2	best	random	3	4	5	6	7	8	9	3	103	203	303		w=0.2	best	random	3	4	5	6	7	8	9	3	103	203	303		w=0.2	best	random	3	4	5	6	7	8	9	3	103	203	303		w=0.2	best	random	3	4
Acc	0.820809	0.653179	0.83237	0.815029	0.786127	0.820809	0.820809	0.820809	0.820809	0.653179	0.768786	0.791908	0.82659		Acc	0.820809	0.612717	0.843931	0.791908	0.820809	0.820809	0.820809	0.820809	0.820809	0.589595	0.676301	0.861272	0.815029		Acc	0.855491	0.618497	0.82659	0.855491	0.855491	0.855491	0.855491	0.855491	0.855491	0.722543	0.843931	0.843931	0.815029		Acc	0.780347	0.693642	0.815029	0.780347
Pre	0.813953	0.628866	0.791667	0.778947	0.772727	0.813953	0.813953	0.813953	0.813953	0.628866	0.722772	0.757895	0.795699		Pre	0.8	0.602273	0.815217	0.781609	0.8	0.8	0.8	0.8	0.8	0.561404	0.670588	0.835165	0.791209		Pre	0.875	0.617284	0.816092	0.875	0.875	0.875	0.875	0.875	0.875	0.707865	0.8625	0.845238	0.811765		Pre	0.770115	0.686047	0.811765	0.770115
Rec	0.823529	0.717647	0.894118	0.870588	0.8	0.823529	0.823529	0.823529	0.823529	0.717647	0.858824	0.847059	0.870588		Rec	0.847059	0.623529	0.882353	0.8	0.847059	0.847059	0.847059	0.847059	0.847059	0.752941	0.670588	0.894118	0.847059		Rec	0.823529	0.588235	0.835294	0.823529	0.823529	0.823529	0.823529	0.823529	0.823529	0.741176	0.811765	0.835294	0.811765		Rec	0.788235	0.694118	0.811765	0.788235
F	0.818713	0.67033	0.839779	0.822222	0.786127	0.818713	0.818713	0.818713	0.818713	0.67033	0.784946	0.8	0.831461		F	0.822857	0.612717	0.847458	0.790698	0.822857	0.822857	0.822857	0.822857	0.822857	0.643216	0.670588	0.863636	0.818182		F	0.848485	0.60241	0.825581	0.848485	0.848485	0.848485	0.848485	0.848485	0.848485	0.724138	0.836364	0.840237	0.811765		F	0.77907	0.690058	0.811765	0.77907
AUROC	0.820856	0.654278	0.859693	0.758021	0.804545	0.820856	0.820856	0.820856	0.820856	0.610428	0.714773	0.851404	0.857219		AUROC	0.821257	0.612901	0.847928	0.818583	0.821257	0.821257	0.821257	0.821257	0.821257	0.514171	0.731952	0.840508	0.867914		AUROC	0.854947	0.617981	0.889037	0.853944	0.854947	0.854947	0.854947	0.854947	0.854947	0.710896	0.829011	0.847594	0.813904		AUROC	0.780481	0.69365	0.882955	0.780481
w=0.3	best	random	3	4	5	6	7	8	9	3	103	203	303		w=0.3	best	random	3	4	5	6	7	8	9	3	103	203	303		w=0.3	best	random	3	4	5	6	7	8	9	3	103	203	303		w=0.3	best	random	3	4
Acc	0.757225	0.66474	0.815029	0.797688	0.768786	0.757225	0.757225	0.757225	0.757225	0.647399	0.757225	0.786127	0.803468		Acc	0.745665	0.768786	0.763006	0.722543	0.635838	0.710983	0.768786	0.682081	0.768786	0.682081	0.630058	0.66474	0.722543		Acc	0.763006	0.66474	0.757225	0.763006	0.763006	0.763006	0.763006	0.763006	0.763006	0.722543	0.791908	0.797688	0.774566		Acc	0.803468	0.653179	0.815029	0.815029
Pre	0.741573	0.636364	0.778947	0.760417	0.758621	0.741573	0.741573	0.741573	0.741573	0.622449	0.708738	0.76087	0.774194		Pre	0.773333	0.752809	0.72	0.67619	0.614583	0.688172	0.741935	0.65625	0.752809	0.663043	0.60396	0.648352	0.712644		Pre	0.755814	0.670886	0.741573	0.755814	0.755814	0.755814	0.755814	0.755814	0.755814	0.712644	0.795181	0.797619	0.767442		Pre	0.8	0.662338	0.797753	0.811765
Rec	0.776471	0.741176	0.870588	0.858824	0.776471	0.776471	0.776471	0.776471	0.776471	0.717647	0.858824	0.823529	0.847059		Rec	0.682353	0.788235	0.847059	0.835294	0.694118	0.752941	0.811765	0.741176	0.788235	0.717647	0.717647	0.694118	0.729412		Rec	0.764706	0.623529	0.776471	0.764706	0.764706	0.764706	0.764706	0.764706	0.764706	0.729412	0.776471	0.788235	0.776471		Rec	0.8	0.6	0.835294	0.811765
F	0.758621	0.684783	0.822222	0.80663	0.767442	0.758621	0.758621	0.758621	0.758621	0.666667	0.776596	0.79096	0.808989		F	0.725	0.770115	0.778378	0.747368	0.651934	0.719101	0.775281	0.696133	0.770115	0.689266	0.655914	0.670455	0.72093		F	0.760234	0.646341	0.758621	0.760234	0.760234	0.760234	0.760234	0.760234	0.760234	0.72093	0.785714	0.792899	0.77193		F	0.8	0.62963	0.816092	0.811765
AUROC	0.757553	0.666043	0.751203	0.672794	0.688035	0.757553	0.757553	0.757553	0.757553	0.566176	0.692981	0.744652	0.751872		AUROC	0.744586	0.769118	0.712968	0.689171	0.581016	0.636163	0.700535	0.567513	0.773596	0.682687	0.630147	0.669184	0.72266		AUROC	0.763035	0.664037	0.78369	0.764706	0.763035	0.763035	0.763035	0.763035	0.763035	0.714773	0.766243	0.754211	0.776471		AUROC	0.803409	0.652273	0.78984	0.769652
w=0.4	best	random	3	4	5	6	7	8	9	3	103	203	303		w=0.4	best	random	3	4	5	6	7	8	9	3	103	203	303		w=0.4	best	random	3	4	5	6	7	8	9	3	103	203	303		w=0.4	best	random	3	4
Acc	0.809249	0.682081	0.791908	0.815029	0.809249	0.809249	0.809249	0.809249	0.809249	0.595376	0.843931	0.763006	0.786127		Acc	0.791908	0.763006	0.815029	0.809249	0.791908	0.791908	0.791908	0.791908	0.791908	0.589595	0.786127	0.809249	0.820809		Acc	0.768786	0.745665	0.757225	0.780347	0.768786	0.768786	0.768786	0.768786	0.768786	0.716763	0.820809	0.83815	0.768786		Acc	0.820809	0.676301	0.820809	0.83237
Pre	0.809524	0.663043	0.781609	0.804598	0.809524	0.809524	0.809524	0.809524	0.809524	0.57732	0.815217	0.73913	0.77907		Pre	0.802469	0.73913	0.873239	0.842105	0.802469	0.802469	0.802469	0.802469	0.802469	0.561404	0.75	0.842105	0.885714		Pre	0.792208	0.773333	0.759036	0.813333	0.792208	0.792208	0.792208	0.792208	0.792208	0.709302	0.846154	0.88	0.792208		Pre	0.821429	0.670588	0.8	0.841463
Rec	0.8	0.717647	0.8	0.823529	0.8	0.8	0.8	0.8	0.8	0.658824	0.882353	0.8	0.788235		Rec	0.764706	0.8	0.729412	0.752941	0.764706	0.764706	0.764706	0.764706	0.764706	0.752941	0.847059	0.752941	0.729412		Rec	0.717647	0.682353	0.741176	0.717647	0.717647	0.717647	0.717647	0.717647	0.717647	0.717647	0.776471	0.776471	0.717647		Rec	0.811765	0.670588	0.847059	0.811765
F	0.804734	0.689266	0.790698	0.813953	0.804734	0.804734	0.804734	0.804734	0.804734	0.615385	0.847458	0.768362	0.783626		F	0.783133	0.768362	0.794872	0.795031	0.783133	0.783133	0.783133	0.783133	0.783133	0.643216	0.79558	0.795031	0.8		F	0.753086	0.725	0.75	0.7625	0.753086	0.753086	0.753086	0.753086	0.753086	0.71345	0.809816	0.825	0.753086		F	0.816568	0.670588	0.822857	0.826347
AUROC	0.809091	0.682687	0.865441	0.847059	0.823262	0.809091	0.809091	0.809091	0.809091	0.544652	0.792513	0.863102	0.819987		AUROC	0.791444	0.763636	0.82754	0.793048	0.791444	0.791444	0.791444	0.791444	0.791444	0.514171	0.751872	0.801805	0.834492		AUROC	0.767914	0.744586	0.822193	0.721257	0.767914	0.767914	0.767914	0.767914	0.767914	0.713102	0.807754	0.765909	0.70488		AUROC	0.820655	0.676203	0.788636	0.790307
w=0.5	best	random	3	4	5	6	7	8	9	3	103	203	303		w=0.5	best	random	3	4	5	6	7	8	9	3	103	203	303		w=0.5	best	random	3	4	5	6	7	8	9	3	103	203	303		w=0.5	best	random	3	4
Acc	0.757225	0.687861	0.751445	0.751445	0.751445	0.757225	0.757225	0.757225	0.757225	0.647399	0.861272	0.774566	0.757225		Acc	0.82659	0.728324	0.803468	0.82659	0.82659	0.82659	0.82659	0.82659	0.82659	0.595376	0.780347	0.82659	0.786127		Acc	0.763006	0.786127	0.641618	0.710983	0.66474	0.693642	0.67052	0.786127	0.786127	0.757225	0.589595	0.67052	0.745665		Acc	0.83815	0.676301	0.83237	0.855491
Pre	0.741573	0.663158	0.733333	0.738636	0.733333	0.741573	0.741573	0.741573	0.741573	0.62	0.850575	0.744681	0.741573		Pre	0.848101	0.702128	0.84	0.848101	0.848101	0.848101	0.848101	0.848101	0.848101	0.570093	0.752688	0.839506	0.8		Pre	0.755814	0.807692	0.589147	0.666667	0.642105	0.681818	0.675	0.807692	0.807692	0.697248	0.579545	0.670732	0.746988		Pre	0.820225	0.670588	0.791667	0.848837
Rec	0.776471	0.741176	0.776471	0.764706	0.776471	0.776471	0.776471	0.776471	0.776471	0.729412	0.870588	0.823529	0.776471		Rec	0.788235	0.776471	0.741176	0.788235	0.788235	0.788235	0.788235	0.788235	0.788235	0.717647	0.823529	0.8	0.752941		Rec	0.764706	0.741176	0.894118	0.823529	0.717647	0.705882	0.635294	0.741176	0.741176	0.894118	0.6	0.647059	0.729412		Rec	0.858824	0.670588	0.894118	0.858824
F	0.758621	0.7	0.754286	0.751445	0.754286	0.758621	0.758621	0.758621	0.758621	0.67027	0.860465	0.782123	0.758621		F	0.817073	0.73743	0.7875	0.817073	0.817073	0.817073	0.817073	0.817073	0.817073	0.635417	0.786517	0.819277	0.775758		F	0.760234	0.773006	0.71028	0.736842	0.677778	0.693642	0.654545	0.773006	0.773006	0.783505	0.589595	0.658683	0.738095		F	0.83908	0.670588	0.839779	0.853801
AUROC	0.757553	0.68877	0.804011	0.804412	0.764706	0.761898	0.757553	0.757553	0.757553	0.599465	0.805682	0.775401	0.761898		AUROC	0.825936	0.729144	0.80762	0.836096	0.825936	0.825936	0.825936	0.825936	0.825936	0.549866	0.715508	0.836163	0.795187		AUROC	0.763035	0.785361	0.635829	0.725334	0.68984	0.700936	0.675535	0.785361	0.785361	0.694184	0.617045	0.697861	0.745388		AUROC	0.838503	0.676203	0.797193	0.801404
w=0.6	best	random	3	4	5	6	7	8	9	3	103	203	303		w=0.6	best	random	3	4	5	6	7	8	9	3	103	203	303		w=0.6	best	random	3	4	5	6	7	8	9	3	103	203	303		w=0.6	best	random	3	4
Acc	0.768786	0.693642	0.774566	0.734104	0.774566	0.768786	0.768786	0.768786	0.768786	0.65896	0.710983	0.705202	0.774566		Acc	0.83237	0.728324	0.780347	0.83237	0.83237	0.83237	0.83237	0.83237	0.83237	0.595376	0.734104	0.82659	0.780347		Acc	0.739884	0.716763	0.768786	0.751445	0.739884	0.739884	0.739884	0.739884	0.739884	0.786127	0.751445	0.745665	0.768786		Acc	0.820809	0.687861	0.843931	0.855491
Pre	0.747253	0.673913	0.767442	0.705263	0.755556	0.747253	0.747253	0.747253	0.747253	0.632653	0.688172	0.684783	0.77381		Pre	0.858974	0.706522	0.797468	0.858974	0.858974	0.858974	0.858974	0.858974	0.858974	0.570093	0.69697	0.831325	0.797468		Pre	0.738095	0.730769	0.764706	0.756098	0.738095	0.738095	0.738095	0.738095	0.738095	0.730769	0.728261	0.725275	0.764706		Pre	0.8	0.682353	0.795918	0.840909
Rec	0.8	0.729412	0.776471	0.788235	0.8	0.8	0.8	0.8	0.8	0.729412	0.752941	0.741176	0.764706		Rec	0.788235	0.764706	0.741176	0.788235	0.788235	0.788235	0.788235	0.788235	0.788235	0.717647	0.811765	0.811765	0.741176		Rec	0.729412	0.670588	0.764706	0.729412	0.729412	0.729412	0.729412	0.729412	0.729412	0.894118	0.788235	0.776471	0.764706		Rec	0.847059	0.682353	0.917647	0.870588
F	0.772727	0.700565	0.77193	0.744444	0.777143	0.772727	0.772727	0.772727	0.772727	0.677596	0.719101	0.711864	0.769231		F	0.822086	0.734463	0.768293	0.822086	0.822086	0.822086	0.822086	0.822086	0.822086	0.635417	0.75	0.821429	0.768293		F	0.733728	0.699387	0.764706	0.742515	0.733728	0.733728	0.733728	0.733728	0.733728	0.804233	0.757062	0.75	0.764706		F	0.822857	0.682353	0.852459	0.855491
AUROC	0.769318	0.694251	0.792914	0.769786	0.782553	0.773663	0.769318	0.769318	0.769318	0.587968	0.703008	0.788436	0.779144		AUROC	0.831618	0.728944	0.827874	0.841912	0.831618	0.831618	0.831618	0.831618	0.831618	0.549866	0.655749	0.834091	0.789305		AUROC	0.739706	0.715976	0.713168	0.739238	0.739706	0.739706	0.739706	0.739706	0.739706	0.732353	0.79746	0.742447	0.695521		AUROC	0.821257	0.687767	0.804679	0.804345
w=0.7	best	random	3	4	5	6	7	8	9	3	103	203	303		w=0.7	best	random	3	4	5	6	7	8	9	3	103	203	303		w=0.7	best	random	3	4	5	6	7	8	9	3	103	203	303		w=0.7	best	random	3	4
Acc	0.774566	0.716763	0.780347	0.751445	0.780347	0.774566	0.774566	0.774566	0.774566	0.65896	0.722543	0.722543	0.780347		Acc	0.83815	0.67052	0.786127	0.83815	0.83815	0.83815	0.83815	0.83815	0.83815	0.595376	0.739884	0.83237	0.780347		Acc	0.705202	0.65896	0.710983	0.699422	0.705202	0.705202	0.705202	0.705202	0.705202	0.739884	0.687861	0.734104	0.682081		Acc	0.820809	0.699422	0.843931	0.855491
Pre	0.755556	0.714286	0.770115	0.728261	0.764045	0.755556	0.755556	0.755556	0.755556	0.63	0.694737	0.703297	0.776471		Pre	0.87013	0.645833	0.8	0.87013	0.87013	0.87013	0.87013	0.87013	0.87013	0.570093	0.7	0.833333	0.797468		Pre	0.697674	0.675676	0.705882	0.689655	0.697674	0.697674	0.697674	0.697674	0.697674	0.708333	0.696203	0.719101	0.674419		Pre	0.8	0.694118	0.795918	0.840909
Rec	0.8	0.705882	0.788235	0.788235	0.8	0.8	0.8	0.8	0.8	0.741176	0.776471	0.752941	0.776471		Rec	0.788235	0.729412	0.752941	0.788235	0.788235	0.788235	0.788235	0.788235	0.788235	0.717647	0.823529	0.823529	0.741176		Rec	0.705882	0.588235	0.705882	0.705882	0.705882	0.705882	0.705882	0.705882	0.705882	0.8	0.647059	0.752941	0.682353		Rec	0.847059	0.694118	0.917647	0.870588
F	0.777143	0.710059	0.77907	0.757062	0.781609	0.777143	0.777143	0.777143	0.777143	0.681081	0.733333	0.727273	0.776471		F	0.82716	0.685083	0.775758	0.82716	0.82716	0.82716	0.82716	0.82716	0.82716	0.635417	0.756757	0.828402	0.768293		F	0.701754	0.628931	0.705882	0.697674	0.701754	0.701754	0.701754	0.701754	0.701754	0.751381	0.670732	0.735632	0.678363		F	0.822857	0.694118	0.852459	0.855491
AUROC	0.775	0.716578	0.803743	0.783957	0.789639	0.779412	0.775	0.775	0.775	0.578075	0.700468	0.796725	0.790642		AUROC	0.837299	0.671524	0.831283	0.847727	0.837299	0.837299	0.837299	0.837299	0.837299	0.549866	0.660561	0.84004	0.789305		AUROC	0.705214	0.657754	0.776872	0.711564	0.705214	0.705214	0.705214	0.705214	0.705214	0.687166	0.777807	0.764171	0.754813		AUROC	0.821257	0.699332	0.804078	0.804345
w=0.8	best	random	3	4	5	6	7	8	9	3	103	203	303		w=0.8	best	random	3	4	5	6	7	8	9	3	103	203	303		w=0.8	best	random	3	4	5	6	7	8	9	3	103	203	303		w=0.8	best	random	3	4
Acc	0.751445	0.710983	0.780347	0.763006	0.774566	0.751445	0.751445	0.751445	0.751445	0.612717	0.722543	0.728324	0.774566		Acc	0.83815	0.722543	0.786127	0.83815	0.83815	0.83815	0.83815	0.83815	0.83815	0.595376	0.734104	0.83237	0.780347		Acc	0.705202	0.647399	0.722543	0.705202	0.705202	0.705202	0.705202	0.705202	0.705202	0.734104	0.687861	0.745665	0.693642		Acc	0.815029	0.699422	0.83815	0.849711
Pre	0.733333	0.721519	0.776471	0.755814	0.767442	0.733333	0.733333	0.733333	0.733333	0.586538	0.694737	0.72093	0.77381		Pre	0.87013	0.694737	0.8	0.87013	0.87013	0.87013	0.87013	0.87013	0.87013	0.570093	0.693069	0.833333	0.797468		Pre	0.697674	0.630435	0.722892	0.697674	0.697674	0.697674	0.697674	0.697674	0.697674	0.701031	0.696203	0.735632	0.690476		Pre	0.797753	0.694118	0.793814	0.83908
Rec	0.776471	0.670588	0.776471	0.764706	0.776471	0.776471	0.776471	0.776471	0.776471	0.717647	0.776471	0.729412	0.764706		Rec	0.788235	0.776471	0.752941	0.788235	0.788235	0.788235	0.788235	0.788235	0.788235	0.717647	0.823529	0.823529	0.741176		Rec	0.705882	0.682353	0.705882	0.705882	0.705882	0.705882	0.705882	0.705882	0.705882	0.8	0.647059	0.752941	0.682353		Rec	0.835294	0.694118	0.905882	0.858824
F	0.754286	0.695122	0.776471	0.760234	0.77193	0.754286	0.754286	0.754286	0.754286	0.645503	0.733333	0.725146	0.769231		F	0.82716	0.733333	0.775758	0.82716	0.82716	0.82716	0.82716	0.82716	0.82716	0.635417	0.752688	0.828402	0.768293		F	0.701754	0.655367	0.714286	0.701754	0.701754	0.701754	0.701754	0.701754	0.701754	0.747253	0.670732	0.744186	0.686391		F	0.816092	0.694118	0.846154	0.848837
AUROC	0.751872	0.710294	0.774265	0.788703	0.78369	0.75615	0.751872	0.751872	0.751872	0.555481	0.700468	0.767848	0.749131		AUROC	0.837299	0.723463	0.825334	0.847727	0.837299	0.837299	0.837299	0.837299	0.837299	0.549866	0.650267	0.84004	0.789305		AUROC	0.705214	0.647995	0.782487	0.717246	0.705214	0.705214	0.705214	0.705214	0.705214	0.696658	0.77861	0.759826	0.760695		AUROC	0.815374	0.699332	0.794786	0.799131
w=0.9	best	random	3	4	5	6	7	8	9	3	103	203	303		w=0.9	best	random	3	4	5	6	7	8	9	3	103	203	303		w=0.9	best	random	3	4	5	6	7	8	9	3	103	203	303		w=0.9	best	random	3	4
Acc	0.728324	0.65896	0.763006	0.739884	0.716763	0.728324	0.728324	0.728324	0.728324	0.606936	0.728324	0.716763	0.763006		Acc	0.82659	0.728324	0.786127	0.82659	0.82659	0.82659	0.82659	0.82659	0.82659	0.595376	0.734104	0.83237	0.774566		Acc	0.716763	0.624277	0.716763	0.710983	0.716763	0.716763	0.716763	0.716763	0.716763	0.763006	0.699422	0.734104	0.693642		Acc	0.65896	0.653179	0.543353	0.653179
Pre	0.715909	0.658537	0.755814	0.732558	0.7	0.715909	0.715909	0.715909	0.715909	0.582524	0.697917	0.704545	0.755814		Pre	0.848101	0.697917	0.8	0.848101	0.848101	0.848101	0.848101	0.848101	0.848101	0.570093	0.693069	0.833333	0.7875		Pre	0.709302	0.608696	0.719512	0.701149	0.709302	0.709302	0.709302	0.709302	0.709302	0.72	0.703704	0.729412	0.690476		Pre	0.658537	0.647059	0.5375	0.643678
Rec	0.741176	0.635294	0.764706	0.741176	0.741176	0.741176	0.741176	0.741176	0.741176	0.705882	0.788235	0.729412	0.764706		Rec	0.788235	0.788235	0.752941	0.788235	0.788235	0.788235	0.788235	0.788235	0.788235	0.717647	0.823529	0.823529	0.741176		Rec	0.717647	0.658824	0.694118	0.717647	0.717647	0.717647	0.717647	0.717647	0.717647	0.847059	0.670588	0.729412	0.682353		Rec	0.635294	0.647059	0.505882	0.658824
F	0.728324	0.646707	0.760234	0.736842	0.72	0.728324	0.728324	0.728324	0.728324	0.638298	0.740331	0.716763	0.760234		F	0.817073	0.740331	0.775758	0.817073	0.817073	0.817073	0.817073	0.817073	0.817073	0.635417	0.752688	0.828402	0.763636		F	0.71345	0.632768	0.706587	0.709302	0.71345	0.71345	0.71345	0.71345	0.71345	0.778378	0.686747	0.729412	0.686391		F	0.646707	0.647059	0.521212	0.651163
AUROC	0.728543	0.658556	0.777874	0.783289	0.733757	0.732754	0.728543	0.728543	0.728543	0.551604	0.701537	0.744987	0.764439		AUROC	0.825936	0.729345	0.822995	0.836096	0.825936	0.825936	0.825936	0.825936	0.825936	0.549866	0.650267	0.84004	0.783489		AUROC	0.716778	0.624866	0.803944	0.731618	0.716778	0.716778	0.716778	0.716778	0.716778	0.711631	0.796257	0.779612	0.784893		AUROC	0.658556	0.653075	0.625401	0.677273
[truncated: 282 more columns]

## Sheet: d=4
TableS4-The parameters adjustment process of PseDSSPC(d=4)
lambda=1	S		D							M						lambda=2	S		D							M						lambda=3	S		D							M						lambda=4	S
w=0.1	best	random	3	4	5	6	7	8	9	3	103	203	303	403		w=0.1	best	random	3	4	5	6	7	8	9	3	103	203	303	403		w=0.1	best	random	3	4	5	6	7	8	9	3	103	203	303	403		w=0.1	best
Acc	0.809249	0.757225	0.820809	0.83815	0.809249	0.809249	0.809249	0.809249	0.809249	0.635838	0.803468	0.739884	0.757225	0.809249		Acc	0.803468	0.682081	0.791908	0.797688	0.803468	0.803468	0.803468	0.803468	0.803468	0.705202	0.745665	0.861272	0.641618	0.820809		Acc	0.809249	0.803468	0.797688	0.82659	0.809249	0.809249	0.809249	0.809249	0.809249	0.757225	0.601156	0.682081	0.774566	0.815029		Acc	0.687861
Pre	0.788889	0.726316	0.787234	0.806452	0.788889	0.788889	0.788889	0.788889	0.788889	0.625	0.786517	0.738095	0.712871	0.776596		Pre	0.807229	0.666667	0.775281	0.8125	0.807229	0.807229	0.807229	0.807229	0.807229	0.702381	0.725275	0.842697	0.618557	0.829268		Pre	0.788889	0.814815	0.765957	0.802198	0.788889	0.788889	0.788889	0.788889	0.788889	0.736264	0.588889	0.682927	0.75	0.797753		Pre	0.674157
Rec	0.835294	0.811765	0.870588	0.882353	0.835294	0.835294	0.835294	0.835294	0.835294	0.647059	0.823529	0.729412	0.847059	0.858824		Rec	0.788235	0.705882	0.811765	0.764706	0.788235	0.788235	0.788235	0.788235	0.788235	0.694118	0.776471	0.882353	0.705882	0.8		Rec	0.835294	0.776471	0.847059	0.858824	0.835294	0.835294	0.835294	0.835294	0.835294	0.788235	0.623529	0.658824	0.811765	0.835294		Rec	0.705882
F	0.811429	0.766667	0.826816	0.842697	0.811429	0.811429	0.811429	0.811429	0.811429	0.635838	0.804598	0.733728	0.774194	0.815642		F	0.797619	0.685714	0.793103	0.787879	0.797619	0.797619	0.797619	0.797619	0.797619	0.698225	0.75	0.862069	0.659341	0.814371		F	0.811429	0.795181	0.804469	0.829545	0.811429	0.811429	0.811429	0.811429	0.811429	0.761364	0.605714	0.670659	0.779661	0.816092		F	0.689655
AUROC	0.809693	0.758155	0.841243	0.774064	0.823529	0.809693	0.809693	0.809693	0.809693	0.71357	0.775668	0.761497	0.706751	0.727473		AUROC	0.803209	0.682487	0.847059	0.848663	0.811364	0.803209	0.803209	0.803209	0.803209	0.727607	0.66992	0.886698	0.706016	0.828944		AUROC	0.809693	0.803008	0.827674	0.830414	0.809693	0.809693	0.809693	0.809693	0.809693	0.716043	0.613436	0.724064	0.756818	0.828409		AUROC	0.688168
w=0.2	best	random	3	4	5	6	7	8	9	3	103	203	303	403		w=0.2	best	random	3	4	5	6	7	8	9	3	103	203	303	403		w=0.2	best	random	3	4	5	6	7	8	9	3	103	203	303	403		w=0.2	best
Acc	0.780347	0.624277	0.82659	0.809249	0.751445	0.780347	0.780347	0.780347	0.780347	0.595376	0.820809	0.728324	0.797688	0.809249		Acc	0.82659	0.710983	0.82659	0.780347	0.82659	0.82659	0.82659	0.82659	0.82659	0.745665	0.687861	0.774566	0.578035	0.867052		Acc	0.820809	0.693642	0.803468	0.820809	0.820809	0.820809	0.820809	0.820809	0.820809	0.745665	0.601156	0.682081	0.803468	0.797688		Acc	0.791908
Pre	0.776471	0.606383	0.783505	0.782609	0.75	0.776471	0.776471	0.776471	0.776471	0.60274	0.821429	0.72619	0.777778	0.776596		Pre	0.823529	0.684211	0.795699	0.758242	0.823529	0.823529	0.823529	0.823529	0.823529	0.766234	0.691358	0.75	0.565217	0.852273		Pre	0.813953	0.681818	0.786517	0.813953	0.813953	0.813953	0.813953	0.813953	0.813953	0.730337	0.583333	0.678571	0.807229	0.784091		Pre	0.781609
Rec	0.776471	0.670588	0.894118	0.847059	0.741176	0.776471	0.776471	0.776471	0.776471	0.517647	0.811765	0.717647	0.823529	0.858824		Rec	0.823529	0.764706	0.870588	0.811765	0.823529	0.823529	0.823529	0.823529	0.823529	0.694118	0.658824	0.811765	0.611765	0.882353		Rec	0.823529	0.705882	0.823529	0.823529	0.823529	0.823529	0.823529	0.823529	0.823529	0.764706	0.658824	0.670588	0.788235	0.811765		Rec	0.8
F	0.776471	0.636872	0.835165	0.813559	0.745562	0.776471	0.776471	0.776471	0.776471	0.556962	0.816568	0.721893	0.8	0.815642		F	0.823529	0.722222	0.831461	0.784091	0.823529	0.823529	0.823529	0.823529	0.823529	0.728395	0.674699	0.779661	0.587571	0.867052		F	0.818713	0.693642	0.804598	0.818713	0.818713	0.818713	0.818713	0.818713	0.818713	0.747126	0.618785	0.674556	0.797619	0.797688		F	0.790698
AUROC	0.780281	0.625067	0.861832	0.77861	0.777874	0.780281	0.780281	0.780281	0.780281	0.635294	0.759893	0.826738	0.860428	0.852941		AUROC	0.826537	0.711898	0.837032	0.803342	0.826537	0.826537	0.826537	0.826537	0.826537	0.702807	0.727874	0.718917	0.568583	0.853409		AUROC	0.820856	0.69385	0.879345	0.819853	0.820856	0.820856	0.820856	0.820856	0.820856	0.700134	0.612968	0.623663	0.761765	0.796858		AUROC	0.792045
w=0.3	best	random	3	4	5	6	7	8	9	3	103	203	303	403		w=0.3	best	random	3	4	5	6	7	8	9	3	103	203	303	403		w=0.3	best	random	3	4	5	6	7	8	9	3	103	203	303	403		w=0.3	best
Acc	0.728324	0.739884	0.780347	0.768786	0.687861	0.716763	0.716763	0.739884	0.739884	0.612717	0.797688	0.693642	0.653179	0.803468		Acc	0.797688	0.687861	0.786127	0.803468	0.797688	0.797688	0.797688	0.797688	0.797688	0.705202	0.67052	0.815029	0.572254	0.786127		Acc	0.768786	0.676301	0.751445	0.768786	0.768786	0.768786	0.768786	0.768786	0.768786	0.745665	0.595376	0.676301	0.83237	0.774566		Acc	0.809249
Pre	0.697917	0.7	0.715596	0.752809	0.659794	0.6875	0.68	0.7	0.7	0.621622	0.784091	0.710526	0.612613	0.757576		Pre	0.8125	0.674157	0.815789	0.814815	0.8125	0.8125	0.8125	0.8125	0.8125	0.717949	0.645833	0.778947	0.556701	0.8		Pre	0.771084	0.679012	0.738636	0.771084	0.771084	0.771084	0.771084	0.771084	0.771084	0.730337	0.57732	0.674699	0.818182	0.77381		Pre	0.795455
Rec	0.788235	0.823529	0.917647	0.788235	0.752941	0.776471	0.8	0.823529	0.823529	0.541176	0.811765	0.635294	0.8	0.882353		Rec	0.764706	0.705882	0.729412	0.776471	0.764706	0.764706	0.764706	0.764706	0.764706	0.658824	0.729412	0.870588	0.635294	0.752941		Rec	0.752941	0.647059	0.764706	0.752941	0.752941	0.752941	0.752941	0.752941	0.752941	0.764706	0.658824	0.658824	0.847059	0.764706		Rec	0.823529
F	0.740331	0.756757	0.804124	0.770115	0.703297	0.729282	0.735135	0.756757	0.756757	0.578616	0.797688	0.670807	0.693878	0.815217		F	0.787879	0.689655	0.770186	0.795181	0.787879	0.787879	0.787879	0.787879	0.787879	0.687117	0.685083	0.822222	0.593407	0.775758		F	0.761905	0.662651	0.751445	0.761905	0.761905	0.761905	0.761905	0.761905	0.761905	0.747126	0.615385	0.666667	0.83237	0.769231		F	0.809249
AUROC	0.729345	0.74131	0.773128	0.819318	0.712901	0.706751	0.718182	0.74131	0.74131	0.528877	0.73369	0.756016	0.759158	0.841243		AUROC	0.797126	0.688168	0.799933	0.819987	0.797126	0.797126	0.797126	0.797126	0.797126	0.685628	0.631083	0.755682	0.690508	0.801003		AUROC	0.768516	0.675802	0.772193	0.776203	0.773128	0.768516	0.768516	0.768516	0.768516	0.700134	0.587968	0.607687	0.769786	0.777607		AUROC	0.809492
w=0.4	best	random	3	4	5	6	7	8	9	3	103	203	303	403		w=0.4	best	random	3	4	5	6	7	8	9	3	103	203	303	403		w=0.4	best	random	3	4	5	6	7	8	9	3	103	203	303	403		w=0.4	best
Acc	0.745665	0.589595	0.763006	0.763006	0.745665	0.745665	0.745665	0.745665	0.745665	0.589595	0.820809	0.705202	0.797688	0.757225		Acc	0.791908	0.786127	0.786127	0.797688	0.791908	0.791908	0.791908	0.791908	0.791908	0.699422	0.722543	0.803468	0.66474	0.780347		Acc	0.745665	0.734104	0.734104	0.745665	0.745665	0.745665	0.745665	0.745665	0.745665	0.526012	0.595376	0.728324	0.757225	0.757225		Acc	0.820809
Pre	0.715789	0.577778	0.75	0.73913	0.715789	0.715789	0.715789	0.715789	0.715789	0.597222	0.821429	0.649123	0.8125	0.752941		Pre	0.781609	0.785714	0.792683	0.790698	0.781609	0.781609	0.781609	0.781609	0.781609	0.714286	0.690722	0.768421	0.651685	0.776471		Pre	0.759494	0.740741	0.729412	0.759494	0.759494	0.759494	0.759494	0.759494	0.759494	0.517647	0.57732	0.702128	0.726316	0.772152		Pre	0.8
Rec	0.8	0.611765	0.776471	0.8	0.8	0.8	0.8	0.8	0.8	0.505882	0.811765	0.870588	0.764706	0.752941		Rec	0.8	0.776471	0.764706	0.8	0.8	0.8	0.8	0.8	0.8	0.647059	0.788235	0.858824	0.682353	0.776471		Rec	0.705882	0.705882	0.729412	0.705882	0.705882	0.705882	0.705882	0.705882	0.705882	0.517647	0.658824	0.776471	0.811765	0.717647		Rec	0.847059
F	0.755556	0.594286	0.763006	0.768362	0.755556	0.755556	0.755556	0.755556	0.755556	0.547771	0.816568	0.743719	0.787879	0.752941		F	0.790698	0.781065	0.778443	0.795322	0.790698	0.790698	0.790698	0.790698	0.790698	0.679012	0.736264	0.811111	0.666667	0.776471		F	0.731707	0.722892	0.729412	0.731707	0.731707	0.731707	0.731707	0.731707	0.731707	0.517647	0.615385	0.73743	0.766667	0.743902		F	0.822857
AUROC	0.746591	0.589973	0.84111	0.785361	0.754746	0.746591	0.746591	0.746591	0.746591	0.624398	0.759893	0.771858	0.840107	0.833021		AUROC	0.792045	0.785963	0.793984	0.811765	0.792045	0.792045	0.792045	0.792045	0.792045	0.683222	0.752874	0.746123	0.750735	0.794118		AUROC	0.744987	0.733623	0.806684	0.671725	0.744987	0.744987	0.744987	0.744987	0.744987	0.637433	0.58115	0.684693	0.679545	0.685963		AUROC	0.821257
w=0.5	best	random	3	4	5	6	7	8	9	3	103	203	303	403		w=0.5	best	random	3	4	5	6	7	8	9	3	103	203	303	403		w=0.5	best	random	3	4	5	6	7	8	9	3	103	203	303	403		w=0.5	best
Acc	0.716763	0.751445	0.780347	0.722543	0.803468	0.757225	0.751445	0.751445	0.751445	0.722543	0.630058	0.710983	0.687861	0.705202		Acc	0.786127	0.653179	0.780347	0.786127	0.786127	0.786127	0.786127	0.786127	0.786127	0.699422	0.728324	0.693642	0.716763	0.768786		Acc	0.757225	0.728324	0.815029	0.757225	0.757225	0.757225	0.757225	0.757225	0.757225	0.682081	0.508671	0.739884	0.815029	0.791908		Acc	0.83237
Pre	0.691489	0.723404	0.850746	0.690722	0.78022	0.741573	0.71875	0.723404	0.723404	0.666667	0.606061	0.692308	0.663158	0.680851		Pre	0.77907	0.637363	0.790123	0.77907	0.77907	0.77907	0.77907	0.77907	0.77907	0.714286	0.731707	0.686047	0.709302	0.764706		Pre	0.752941	0.72093	0.82716	0.752941	0.752941	0.752941	0.752941	0.752941	0.752941	0.663043	0.5	0.727273	0.784946	0.795181		Pre	0.797872
Rec	0.764706	0.8	0.670588	0.788235	0.835294	0.776471	0.811765	0.8	0.8	0.870588	0.705882	0.741176	0.741176	0.752941		Rec	0.788235	0.682353	0.752941	0.788235	0.788235	0.788235	0.788235	0.788235	0.788235	0.647059	0.705882	0.694118	0.717647	0.764706		Rec	0.752941	0.729412	0.788235	0.752941	0.752941	0.752941	0.752941	0.752941	0.752941	0.717647	0.6	0.752941	0.858824	0.776471		Rec	0.882353
F	0.726257	0.759777	0.75	0.736264	0.806818	0.758621	0.762431	0.759777	0.759777	0.755102	0.652174	0.715909	0.7	0.715084		F	0.783626	0.659091	0.771084	0.783626	0.783626	0.783626	0.783626	0.783626	0.783626	0.679012	0.718563	0.690058	0.71345	0.764706		F	0.752941	0.725146	0.807229	0.752941	0.752941	0.752941	0.752941	0.752941	0.752941	0.689266	0.545455	0.739884	0.820225	0.785714		F	0.837989
AUROC	0.71758	0.752273	0.739572	0.730348	0.81504	0.756751	0.750668	0.752273	0.752273	0.661163	0.662767	0.717112	0.749866	0.672794		AUROC	0.786163	0.653676	0.798463	0.790775	0.786163	0.786163	0.786163	0.786163	0.786163	0.683222	0.709425	0.642781	0.691711	0.776203		AUROC	0.757152	0.728342	0.750668	0.740909	0.757152	0.757152	0.757152	0.757152	0.757152	0.533422	0.558356	0.739104	0.801939	0.719786		AUROC	0.833222
w=0.6	best	random	3	4	5	6	7	8	9	3	103	203	303	403		w=0.6	best	random	3	4	5	6	7	8	9	3	103	203	303	403		w=0.6	best	random	3	4	5	6	7	8	9	3	103	203	303	403		w=0.6	best
Acc	0.739884	0.745665	0.791908	0.757225	0.705202	0.745665	0.745665	0.745665	0.745665	0.66474	0.687861	0.560694	0.583815	0.65896		Acc	0.791908	0.647399	0.751445	0.791908	0.791908	0.791908	0.791908	0.791908	0.791908	0.699422	0.786127	0.693642	0.722543	0.763006		Acc	0.768786	0.739884	0.797688	0.786127	0.768786	0.768786	0.768786	0.768786	0.768786	0.687861	0.50289	0.739884	0.815029	0.797688		Acc	0.83815
Pre	0.717391	0.766234	0.795181	0.736264	0.7125	0.766234	0.766234	0.766234	0.766234	0.613445	0.781818	0.544554	0.568421	0.644444		Pre	0.788235	0.642857	0.75	0.788235	0.788235	0.788235	0.788235	0.788235	0.788235	0.714286	0.77907	0.686047	0.722892	0.768293		Pre	0.78481	0.732558	0.828947	0.815789	0.78481	0.78481	0.78481	0.78481	0.78481	0.67033	0.495146	0.727273	0.784946	0.8125		Pre	0.806452
Rec	0.776471	0.694118	0.776471	0.788235	0.670588	0.694118	0.694118	0.694118	0.694118	0.858824	0.505882	0.647059	0.635294	0.682353		Rec	0.788235	0.635294	0.741176	0.788235	0.788235	0.788235	0.788235	0.788235	0.788235	0.647059	0.788235	0.694118	0.705882	0.741176		Rec	0.729412	0.741176	0.741176	0.729412	0.729412	0.729412	0.729412	0.729412	0.729412	0.717647	0.6	0.752941	0.858824	0.764706		Rec	0.882353
F	0.745763	0.728395	0.785714	0.761364	0.690909	0.728395	0.728395	0.728395	0.728395	0.715686	0.614286	0.591398	0.6	0.662857		F	0.788235	0.639053	0.745562	0.788235	0.788235	0.788235	0.788235	0.788235	0.788235	0.679012	0.783626	0.690058	0.714286	0.754491		F	0.756098	0.736842	0.782609	0.770186	0.756098	0.756098	0.756098	0.756098	0.756098	0.693182	0.542553	0.739884	0.820225	0.787879		F	0.842697
AUROC	0.740508	0.744786	0.814171	0.806952	0.725334	0.743583	0.744786	0.744786	0.744786	0.579947	0.688636	0.586631	0.728944	0.723596		AUROC	0.791845	0.647193	0.810094	0.796524	0.791845	0.791845	0.791845	0.791845	0.791845	0.683222	0.742647	0.651671	0.687299	0.77012		AUROC	0.768115	0.739906	0.707286	0.774131	0.768115	0.768115	0.768115	0.768115	0.768115	0.543048	0.565307	0.746591	0.809826	0.703142		AUROC	0.838904
w=0.7	best	random	3	4	5	6	7	8	9	3	103	203	303	403		w=0.7	best	random	3	4	5	6	7	8	9	3	103	203	303	403		w=0.7	best	random	3	4	5	6	7	8	9	3	103	203	303	403		w=0.7	best
Acc	0.739884	0.722543	0.768786	0.745665	0.751445	0.739884	0.739884	0.739884	0.739884	0.647399	0.728324	0.699422	0.728324	0.780347		Acc	0.791908	0.768786	0.751445	0.791908	0.791908	0.791908	0.791908	0.791908	0.791908	0.699422	0.786127	0.739884	0.722543	0.763006		Acc	0.705202	0.739884	0.786127	0.66474	0.682081	0.641618	0.739884	0.739884	0.739884	0.606936	0.705202	0.791908	0.589595	0.682081		Acc	0.83815
Pre	0.722222	0.707865	0.764706	0.725275	0.738636	0.722222	0.722222	0.722222	0.722222	0.653846	0.706522	0.657143	0.711111	0.790123		Pre	0.788235	0.758621	0.75	0.788235	0.788235	0.788235	0.788235	0.788235	0.788235	0.714286	0.77907	0.708333	0.722892	0.768293		Pre	0.693182	0.732558	0.785714	0.651685	0.65625	0.638554	0.732558	0.732558	0.732558	0.626866	0.657407	0.855072	0.5875	0.678571		Pre	0.806452
Rec	0.764706	0.741176	0.764706	0.776471	0.764706	0.764706	0.764706	0.764706	0.764706	0.6	0.764706	0.811765	0.752941	0.752941		Rec	0.788235	0.776471	0.741176	0.788235	0.788235	0.788235	0.788235	0.788235	0.788235	0.647059	0.788235	0.8	0.705882	0.741176		Rec	0.717647	0.741176	0.776471	0.682353	0.741176	0.623529	0.741176	0.741176	0.741176	0.494118	0.835294	0.694118	0.552941	0.670588		Rec	0.882353
F	0.742857	0.724138	0.764706	0.75	0.751445	0.742857	0.742857	0.742857	0.742857	0.625767	0.734463	0.726316	0.731429	0.771084		F	0.788235	0.767442	0.745562	0.788235	0.788235	0.788235	0.788235	0.788235	0.788235	0.679012	0.783626	0.751381	0.714286	0.754491		F	0.705202	0.736842	0.781065	0.666667	0.696133	0.630952	0.736842	0.736842	0.736842	0.552632	0.735751	0.766234	0.569697	0.674556		F	0.842697
AUROC	0.740307	0.722861	0.77988	0.792179	0.760361	0.744519	0.740307	0.740307	0.740307	0.576939	0.713904	0.788904	0.765709	0.778409		AUROC	0.791845	0.768917	0.802807	0.796524	0.791845	0.791845	0.791845	0.791845	0.791845	0.685896	0.74365	0.658021	0.687299	0.765976		AUROC	0.705414	0.739906	0.78369	0.643984	0.59619	0.658356	0.739906	0.739906	0.739906	0.367714	0.694251	0.817647	0.617179	0.731684		AUROC	0.838904
w=0.8	best	random	3	4	5	6	7	8	9	3	103	203	303	403		w=0.8	best	random	3	4	5	6	7	8	9	3	103	203	303	403		w=0.8	best	random	3	4	5	6	7	8	9	3	103	203	303	403		w=0.8	best
Acc	0.763006	0.722543	0.768786	0.739884	0.763006	0.763006	0.763006	0.763006	0.763006	0.647399	0.722543	0.676301	0.751445	0.774566		Acc	0.786127	0.757225	0.751445	0.786127	0.786127	0.786127	0.786127	0.786127	0.786127	0.699422	0.757225	0.676301	0.734104	0.757225		Acc	0.699422	0.682081	0.722543	0.699422	0.699422	0.699422	0.699422	0.699422	0.699422	0.687861	0.485549	0.630058	0.745665	0.734104		Acc	0.83237
Pre	0.755814	0.722892	0.764706	0.717391	0.755814	0.755814	0.755814	0.755814	0.755814	0.653846	0.698925	0.643564	0.75	0.7875		Pre	0.785714	0.747126	0.75	0.785714	0.785714	0.785714	0.785714	0.785714	0.785714	0.714286	0.759036	0.662921	0.729412	0.765432		Pre	0.689655	0.692308	0.753425	0.689655	0.689655	0.689655	0.689655	0.689655	0.689655	0.67033	0.481132	0.601942	0.691589	0.753247		Pre	0.804348
Rec	0.764706	0.705882	0.764706	0.776471	0.764706	0.764706	0.764706	0.764706	0.764706	0.6	0.764706	0.764706	0.741176	0.741176		Rec	0.776471	0.764706	0.741176	0.776471	0.776471	0.776471	0.776471	0.776471	0.776471	0.647059	0.741176	0.694118	0.729412	0.729412		Rec	0.705882	0.635294	0.647059	0.705882	0.705882	0.705882	0.705882	0.705882	0.705882	0.717647	0.6	0.729412	0.870588	0.682353		Rec	0.870588
F	0.760234	0.714286	0.764706	0.745763	0.760234	0.760234	0.760234	0.760234	0.760234	0.625767	0.730337	0.698925	0.745562	0.763636		F	0.781065	0.755814	0.745562	0.781065	0.781065	0.781065	0.781065	0.781065	0.781065	0.679012	0.75	0.678161	0.729412	0.746988		F	0.697674	0.662577	0.696203	0.697674	0.697674	0.697674	0.697674	0.697674	0.697674	0.693182	0.534031	0.659574	0.770833	0.716049		F	0.836158
AUROC	0.763035	0.722259	0.748997	0.774332	0.771992	0.767513	0.763035	0.763035	0.763035	0.576939	0.705214	0.782687	0.743382	0.737166		AUROC	0.785963	0.757353	0.79746	0.790642	0.785963	0.785963	0.785963	0.785963	0.785963	0.685896	0.719184	0.667112	0.715909	0.760094		AUROC	0.699532	0.681283	0.779813	0.709893	0.699532	0.699532	0.699532	0.699532	0.699532	0.543048	0.490107	0.728743	0.807553	0.781016		AUROC	0.833021
w=0.9	best	random	3	4	5	6	7	8	9	3	103	203	303	403		w=0.9	best	random	3	4	5	6	7	8	9	3	103	203	303	403		w=0.9	best	random	3	4	5	6	7	8	9	3	103	203	303	403		w=0.9	best
Acc	0.728324	0.699422	0.745665	0.716763	0.734104	0.728324	0.728324	0.728324	0.728324	0.653179	0.722543	0.676301	0.745665	0.763006		Acc	0.780347	0.65896	0.751445	0.780347	0.780347	0.780347	0.780347	0.780347	0.780347	0.699422	0.780347	0.710983	0.601156	0.751445		Acc	0.687861	0.676301	0.705202	0.687861	0.687861	0.687861	0.687861	0.687861	0.687861	0.687861	0.479769	0.630058	0.734104	0.734104		Acc	0.797688
Pre	0.706522	0.708861	0.741176	0.695652	0.714286	0.706522	0.706522	0.706522	0.706522	0.662338	0.698925	0.643564	0.735632	0.768293		Pre	0.776471	0.644444	0.75	0.776471	0.776471	0.776471	0.776471	0.776471	0.776471	0.714286	0.776471	0.701149	0.590909	0.756098		Pre	0.678161	0.683544	0.742857	0.678161	0.678161	0.678161	0.678161	0.678161	0.678161	0.67033	0.476636	0.601942	0.682243	0.753247		Pre	0.790698
Rec	0.764706	0.658824	0.741176	0.752941	0.764706	0.764706	0.764706	0.764706	0.764706	0.6	0.764706	0.764706	0.752941	0.741176		Rec	0.776471	0.682353	0.741176	0.776471	0.776471	0.776471	0.776471	0.776471	0.776471	0.647059	0.776471	0.717647	0.611765	0.729412		Rec	0.694118	0.635294	0.611765	0.694118	0.694118	0.694118	0.694118	0.694118	0.694118	0.717647	0.6	0.729412	0.858824	0.682353		Rec	0.8
F	0.734463	0.682927	0.741176	0.723164	0.738636	0.734463	0.734463	0.734463	0.734463	0.62963	0.730337	0.698925	0.744186	0.754491		F	0.776471	0.662857	0.745562	0.776471	0.776471	0.776471	0.776471	0.776471	0.776471	0.679012	0.776471	0.709302	0.601156	0.742515		F	0.686047	0.658537	0.670968	0.686047	0.686047	0.686047	0.686047	0.686047	0.686047	0.693182	0.53125	0.659574	0.760417	0.716049		F	0.795322
AUROC	0.728944	0.69873	0.746925	0.772861	0.751604	0.733021	0.728944	0.728944	0.728944	0.589171	0.705214	0.786631	0.739238	0.754545		AUROC	0.780281	0.659358	0.794987	0.784893	0.780281	0.780281	0.780281	0.780281	0.780281	0.685896	0.726738	0.697928	0.629278	0.754278		AUROC	0.687968	0.675602	0.777674	0.702005	0.687968	0.687968	0.687968	0.687968	0.687968	0.543048	0.485695	0.728743	0.793382	0.809225		AUROC	0.797727
[truncated: 253 more columns]

## Sheet: d=5
TableS4-The parameters adjustment process of PseDSSPC(d=5)
lambda=1	S		D							M							lambda=2	S		D							M							lambda=3	S		D							M
w=0.1	best	random	3	4	5	6	7	8	9	3	103	203	303	403	503		w=0.1	best	random	3	4	5	6	7	8	9	3	103	203	303	403	503		w=0.1	best	random	3	4	5	6	7	8	9	3	103	203	303	403	503
Acc	0.797688	0.687861	0.815029	0.815029	0.803468	0.803468	0.797688	0.797688	0.797688	0.647399	0.791908	0.693642	0.815029	0.67052	0.820809		Acc	0.774566	0.687861	0.82659	0.780347	0.774566	0.774566	0.774566	0.774566	0.774566	0.601156	0.728324	0.728324	0.786127	0.647399	0.797688		Acc	0.774566	0.589595	0.791908	0.803468	0.774566	0.774566	0.774566	0.774566	0.774566	0.450867	0.757225	0.728324	0.815029	0.843931	0.82659
Pre	0.765957	0.656566	0.778947	0.784946	0.774194	0.774194	0.765957	0.765957	0.765957	0.598361	0.757895	0.673913	0.778947	0.662791	0.787234		Pre	0.77381	0.67033	0.831325	0.790123	0.77381	0.77381	0.77381	0.77381	0.77381	0.617647	0.693878	0.697917	0.785714	0.630435	0.790698		Pre	0.755556	0.577778	0.763441	0.786517	0.755556	0.755556	0.755556	0.755556	0.755556	0.453704	0.726316	0.702128	0.804598	0.845238	0.795699
Rec	0.847059	0.764706	0.870588	0.858824	0.847059	0.847059	0.847059	0.847059	0.847059	0.858824	0.847059	0.729412	0.870588	0.670588	0.870588		Rec	0.764706	0.717647	0.811765	0.752941	0.764706	0.764706	0.764706	0.764706	0.764706	0.494118	0.8	0.788235	0.776471	0.682353	0.8		Rec	0.8	0.611765	0.835294	0.823529	0.8	0.8	0.8	0.8	0.8	0.576471	0.811765	0.776471	0.823529	0.835294	0.870588
F	0.804469	0.706522	0.822222	0.820225	0.808989	0.808989	0.804469	0.804469	0.804469	0.705314	0.8	0.700565	0.822222	0.666667	0.826816		F	0.769231	0.693182	0.821429	0.771084	0.769231	0.769231	0.769231	0.769231	0.769231	0.54902	0.743169	0.740331	0.781065	0.655367	0.795322		F	0.777143	0.594286	0.797753	0.804598	0.777143	0.777143	0.777143	0.777143	0.777143	0.507772	0.766667	0.73743	0.813953	0.840237	0.831461
AUROC	0.798529	0.689171	0.829211	0.739505	0.804211	0.804211	0.798529	0.798529	0.798529	0.432219	0.752206	0.779278	0.838436	0.648463	0.840241		AUROC	0.774398	0.688369	0.862166	0.830214	0.777607	0.774398	0.774398	0.774398	0.774398	0.544519	0.701872	0.770053	0.864505	0.698463	0.823396		AUROC	0.775	0.589973	0.822527	0.821257	0.775	0.775	0.775	0.775	0.775	0.456283	0.797928	0.798663	0.847059	0.858088	0.835762
w=0.2	best	random	3	4	5	6	7	8	9	3	103	203	303	403	503		w=0.2	best	random	3	4	5	6	7	8	9	3	103	203	303	403	503		w=0.2	best	random	3	4	5	6	7	8	9	3	103	203	303	403	503
Acc	0.780347	0.641618	0.803468	0.797688	0.82659	0.780347	0.780347	0.780347	0.780347	0.65896	0.722543	0.705202	0.722543	0.693642	0.722543		Acc	0.786127	0.705202	0.849711	0.780347	0.786127	0.786127	0.786127	0.786127	0.786127	0.601156	0.722543	0.734104	0.791908	0.687861	0.809249		Acc	0.803468	0.612717	0.780347	0.809249	0.803468	0.803468	0.803468	0.803468	0.803468	0.682081	0.751445	0.757225	0.820809	0.820809	0.797688
Pre	0.764045	0.623656	0.762887	0.784091	0.831325	0.764045	0.764045	0.764045	0.764045	0.618182	0.67619	0.684783	0.712644	0.7	0.728395		Pre	0.792683	0.677083	0.847059	0.776471	0.792683	0.792683	0.792683	0.792683	0.792683	0.617647	0.694737	0.705263	0.795181	0.663158	0.795455		Pre	0.822785	0.597826	0.764045	0.833333	0.822785	0.822785	0.822785	0.822785	0.822785	0.653061	0.71875	0.717172	0.813953	0.829268	0.790698
Rec	0.8	0.682353	0.870588	0.811765	0.811765	0.8	0.8	0.8	0.8	0.8	0.835294	0.741176	0.729412	0.658824	0.694118		Rec	0.764706	0.764706	0.847059	0.776471	0.764706	0.764706	0.764706	0.764706	0.764706	0.494118	0.776471	0.788235	0.776471	0.741176	0.823529		Rec	0.764706	0.647059	0.8	0.764706	0.764706	0.764706	0.764706	0.764706	0.764706	0.752941	0.811765	0.835294	0.823529	0.8	0.8
F	0.781609	0.651685	0.813187	0.797688	0.821429	0.781609	0.781609	0.781609	0.781609	0.697436	0.747368	0.711864	0.72093	0.678788	0.710843		F	0.778443	0.718232	0.847059	0.776471	0.778443	0.778443	0.778443	0.778443	0.778443	0.54902	0.733333	0.744444	0.785714	0.7	0.809249		F	0.792683	0.621469	0.781609	0.797546	0.792683	0.792683	0.792683	0.792683	0.792683	0.699454	0.762431	0.771739	0.818713	0.814371	0.795322
AUROC	0.780682	0.642313	0.860495	0.762634	0.83623	0.780682	0.780682	0.780682	0.780682	0.513971	0.676805	0.705816	0.731016	0.696791	0.751203		AUROC	0.785762	0.706217	0.851805	0.802941	0.785762	0.785762	0.785762	0.785762	0.785762	0.544519	0.682086	0.769118	0.851003	0.707553	0.807152		AUROC	0.802807	0.613302	0.859091	0.807152	0.802807	0.802807	0.802807	0.802807	0.802807	0.612701	0.749064	0.80381	0.819853	0.822995	0.796591
w=0.3	best	random	3	4	5	6	7	8	9	3	103	203	303	403	503		w=0.3	best	random	3	4	5	6	7	8	9	3	103	203	303	403	503		w=0.3	best	random	3	4	5	6	7	8	9	3	103	203	303	403	503
Acc	0.745665	0.722543	0.780347	0.786127	0.734104	0.745665	0.745665	0.745665	0.745665	0.67052	0.803468	0.728324	0.780347	0.757225	0.803468		Acc	0.763006	0.763006	0.774566	0.768786	0.763006	0.763006	0.763006	0.763006	0.763006	0.601156	0.803468	0.763006	0.757225	0.768786	0.745665		Acc	0.728324	0.728324	0.728324	0.728324	0.728324	0.728324	0.728324	0.728324	0.728324	0.531792	0.595376	0.791908	0.791908	0.722543	0.728324
Pre	0.72043	0.717647	0.742268	0.76087	0.709677	0.72043	0.72043	0.72043	0.72043	0.632075	0.8	0.711111	0.783133	0.726316	0.762887		Pre	0.789474	0.744444	0.810811	0.8	0.789474	0.789474	0.789474	0.789474	0.789474	0.617647	0.822785	0.75	0.794521	0.747253	0.788732		Pre	0.731707	0.731707	0.715909	0.731707	0.731707	0.731707	0.731707	0.731707	0.731707	0.52381	0.578947	0.84507	0.795181	0.717647	0.711111
Rec	0.788235	0.717647	0.847059	0.823529	0.776471	0.788235	0.788235	0.788235	0.788235	0.788235	0.8	0.752941	0.764706	0.811765	0.870588		Rec	0.705882	0.788235	0.705882	0.705882	0.705882	0.705882	0.705882	0.705882	0.705882	0.494118	0.764706	0.776471	0.682353	0.8	0.658824		Rec	0.705882	0.705882	0.741176	0.705882	0.705882	0.705882	0.705882	0.705882	0.705882	0.517647	0.647059	0.705882	0.776471	0.717647	0.752941
F	0.752809	0.717647	0.791209	0.79096	0.741573	0.752809	0.752809	0.752809	0.752809	0.701571	0.8	0.731429	0.77381	0.766667	0.813187		F	0.745342	0.765714	0.754717	0.75	0.745342	0.745342	0.745342	0.745342	0.745342	0.54902	0.792683	0.763006	0.734177	0.772727	0.717949		F	0.718563	0.718563	0.728324	0.718563	0.718563	0.718563	0.718563	0.718563	0.718563	0.52071	0.611111	0.769231	0.785714	0.717647	0.731429
AUROC	0.74639	0.72246	0.684626	0.697059	0.755214	0.74639	0.74639	0.74639	0.74639	0.534492	0.739706	0.641711	0.759291	0.740374	0.709024		AUROC	0.762032	0.763436	0.79385	0.785294	0.762032	0.762032	0.762032	0.762032	0.762032	0.552674	0.754211	0.694652	0.806283	0.733556	0.752072		AUROC	0.727941	0.727941	0.75	0.741176	0.732353	0.727941	0.727941	0.727941	0.727941	0.509291	0.698128	0.768382	0.737701	0.764572	0.762032
w=0.4	best	random	3	4	5	6	7	8	9	3	103	203	303	403	503		w=0.4	best	random	3	4	5	6	7	8	9	3	103	203	303	403	503		w=0.4	best	random	3	4	5	6	7	8	9	3	103	203	303	403	503
Acc	0.739884	0.653179	0.734104	0.699422	0.734104	0.734104	0.734104	0.739884	0.739884	0.583815	0.687861	0.83815	0.797688	0.693642	0.716763		Acc	0.791908	0.710983	0.797688	0.786127	0.791908	0.791908	0.791908	0.791908	0.791908	0.601156	0.809249	0.763006	0.774566	0.763006	0.768786		Acc	0.716763	0.716763	0.722543	0.751445	0.716763	0.716763	0.716763	0.716763	0.716763	0.728324	0.612717	0.722543	0.757225	0.757225	0.734104
Pre	0.717391	0.650602	0.719101	0.670103	0.714286	0.714286	0.714286	0.717391	0.717391	0.56701	0.666667	0.806452	0.790698	0.670213	0.683673		Pre	0.795181	0.727273	0.8125	0.792683	0.795181	0.795181	0.795181	0.795181	0.795181	0.617647	0.809524	0.73913	0.802632	0.73913	0.78481		Pre	0.725	0.695652	0.712644	0.776316	0.725	0.725	0.725	0.725	0.725	0.706522	0.602273	0.717647	0.765432	0.759036	0.740741
Rec	0.776471	0.635294	0.752941	0.764706	0.764706	0.764706	0.764706	0.776471	0.776471	0.647059	0.729412	0.882353	0.8	0.741176	0.788235		Rec	0.776471	0.658824	0.764706	0.764706	0.776471	0.776471	0.776471	0.776471	0.776471	0.494118	0.8	0.8	0.717647	0.8	0.729412		Rec	0.682353	0.752941	0.729412	0.694118	0.682353	0.682353	0.682353	0.682353	0.682353	0.764706	0.623529	0.717647	0.729412	0.741176	0.705882
F	0.745763	0.642857	0.735632	0.714286	0.738636	0.738636	0.738636	0.745763	0.745763	0.604396	0.696629	0.842697	0.795322	0.703911	0.73224		F	0.785714	0.691358	0.787879	0.778443	0.785714	0.785714	0.785714	0.785714	0.785714	0.54902	0.804734	0.768362	0.757764	0.768362	0.756098		F	0.70303	0.723164	0.72093	0.732919	0.70303	0.70303	0.70303	0.70303	0.70303	0.734463	0.612717	0.717647	0.746988	0.75	0.722892
AUROC	0.740508	0.652874	0.820588	0.731952	0.755348	0.73877	0.73877	0.740508	0.740508	0.550602	0.68857	0.838904	0.797727	0.694452	0.717981		AUROC	0.791644	0.710094	0.806083	0.8	0.791644	0.791644	0.791644	0.791644	0.791644	0.552674	0.766778	0.676872	0.801471	0.714773	0.762901		AUROC	0.716176	0.71738	0.796992	0.686096	0.716176	0.716176	0.716176	0.716176	0.716176	0.712567	0.655682	0.807219	0.690174	0.680348	0.651003
w=0.5	best	random	3	4	5	6	7	8	9	3	103	203	303	403	503		w=0.5	best	random	3	4	5	6	7	8	9	3	103	203	303	403	503		w=0.5	best	random	3	4	5	6	7	8	9	3	103	203	303	403	503
Acc	0.728324	0.763006	0.676301	0.618497	0.734104	0.757225	0.763006	0.763006	0.763006	0.716763	0.572254	0.647399	0.676301	0.728324	0.641618		Acc	0.774566	0.716763	0.774566	0.774566	0.774566	0.774566	0.774566	0.774566	0.774566	0.618497	0.780347	0.763006	0.763006	0.780347	0.786127		Acc	0.734104	0.693642	0.768786	0.780347	0.734104	0.734104	0.734104	0.734104	0.734104	0.699422	0.583815	0.803468	0.745665	0.815029	0.791908
Pre	0.706522	0.73913	0.638095	0.602151	0.724138	0.731183	0.73913	0.73913	0.73913	0.75	0.56044	0.633333	0.679012	0.72093	0.618557		Pre	0.767442	0.704545	0.794872	0.761364	0.767442	0.767442	0.767442	0.767442	0.767442	0.646154	0.783133	0.73913	0.789474	0.758242	0.8		Pre	0.724138	0.7	0.764706	0.790123	0.724138	0.724138	0.724138	0.724138	0.724138	0.670103	0.565657	0.8	0.741176	0.819277	0.810127
Rec	0.764706	0.8	0.788235	0.658824	0.741176	0.8	0.8	0.8	0.8	0.635294	0.6	0.670588	0.647059	0.729412	0.705882		Rec	0.776471	0.729412	0.729412	0.788235	0.776471	0.776471	0.776471	0.776471	0.776471	0.494118	0.764706	0.8	0.705882	0.811765	0.752941		Rec	0.741176	0.658824	0.764706	0.752941	0.741176	0.741176	0.741176	0.741176	0.741176	0.764706	0.658824	0.8	0.741176	0.8	0.752941
F	0.734463	0.768362	0.705263	0.629213	0.732558	0.764045	0.768362	0.768362	0.768362	0.687898	0.579545	0.651429	0.662651	0.725146	0.659341		F	0.77193	0.716763	0.760736	0.774566	0.77193	0.77193	0.77193	0.77193	0.77193	0.56	0.77381	0.768362	0.745342	0.784091	0.775758		F	0.732558	0.678788	0.764706	0.771084	0.732558	0.732558	0.732558	0.732558	0.732558	0.714286	0.608696	0.8	0.741176	0.809524	0.780488
AUROC	0.728944	0.763636	0.644519	0.542981	0.675535	0.725735	0.763636	0.763636	0.763636	0.705481	0.61123	0.653209	0.669719	0.728342	0.652206		AUROC	0.774599	0.716979	0.795521	0.782286	0.774599	0.774599	0.774599	0.774599	0.774599	0.560963	0.760361	0.677473	0.812299	0.751604	0.797259		AUROC	0.734225	0.693048	0.692045	0.764171	0.734225	0.734225	0.734225	0.734225	0.734225	0.666912	0.573128	0.769385	0.75996	0.807687	0.776872
w=0.6	best	random	3	4	5	6	7	8	9	3	103	203	303	403	503		w=0.6	best	random	3	4	5	6	7	8	9	3	103	203	303	403	503		w=0.6	best	random	3	4	5	6	7	8	9	3	103	203	303	403	503
Acc	0.745665	0.65896	0.745665	0.722543	0.745665	0.745665	0.745665	0.745665	0.745665	0.66474	0.739884	0.624277	0.803468	0.728324	0.768786		Acc	0.803468	0.716763	0.739884	0.803468	0.803468	0.803468	0.803468	0.803468	0.803468	0.67052	0.722543	0.809249	0.699422	0.803468	0.786127		Acc	0.728324	0.734104	0.763006	0.682081	0.710983	0.687861	0.734104	0.734104	0.734104	0.635838	0.820809	0.687861	0.745665	0.780347	0.710983
Pre	0.741176	0.6625	0.753086	0.707865	0.741176	0.741176	0.741176	0.741176	0.741176	0.61157	0.738095	0.589286	0.822785	0.74359	0.764706		Pre	0.807229	0.709302	0.75	0.8	0.807229	0.807229	0.807229	0.807229	0.807229	0.655556	0.694737	0.782609	0.689655	0.786517	0.785714		Pre	0.72619	0.729412	0.782051	0.647059	0.692308	0.678161	0.729412	0.729412	0.729412	0.648649	0.787234	0.647619	0.825397	0.72381	0.657658
Rec	0.741176	0.623529	0.717647	0.741176	0.741176	0.741176	0.741176	0.741176	0.741176	0.870588	0.729412	0.776471	0.764706	0.682353	0.764706		Rec	0.788235	0.717647	0.705882	0.8	0.788235	0.788235	0.788235	0.788235	0.788235	0.694118	0.776471	0.847059	0.705882	0.823529	0.776471		Rec	0.717647	0.729412	0.717647	0.776471	0.741176	0.694118	0.729412	0.729412	0.729412	0.564706	0.870588	0.8	0.611765	0.894118	0.858824
F	0.741176	0.642424	0.73494	0.724138	0.741176	0.741176	0.741176	0.741176	0.741176	0.718447	0.733728	0.670051	0.792683	0.711656	0.764706		F	0.797619	0.71345	0.727273	0.8	0.797619	0.797619	0.797619	0.797619	0.797619	0.674286	0.733333	0.813559	0.697674	0.804598	0.781065		F	0.721893	0.729412	0.748466	0.705882	0.715909	0.686047	0.729412	0.729412	0.729412	0.603774	0.826816	0.715789	0.702703	0.8	0.744898
AUROC	0.745588	0.658356	0.751003	0.767513	0.752807	0.745588	0.745588	0.745588	0.745588	0.436029	0.758356	0.707687	0.779612	0.76504	0.781618		AUROC	0.803209	0.716778	0.80635	0.811497	0.803209	0.803209	0.803209	0.803209	0.803209	0.641444	0.658824	0.737968	0.723864	0.746992	0.792714		AUROC	0.728142	0.734024	0.796123	0.784826	0.789037	0.702072	0.734024	0.734024	0.734024	0.58115	0.820455	0.653543	0.715241	0.792848	0.757152
w=0.7	best	random	3	4	5	6	7	8	9	3	103	203	303	403	503		w=0.7	best	random	3	4	5	6	7	8	9	3	103	203	303	403	503		w=0.7	best	random	3	4	5	6	7	8	9	3	103	203	303	403	503
Acc	0.751445	0.716763	0.751445	0.728324	0.757225	0.751445	0.751445	0.751445	0.751445	0.699422	0.699422	0.745665	0.791908	0.751445	0.757225		Acc	0.797688	0.635838	0.739884	0.803468	0.797688	0.797688	0.797688	0.797688	0.797688	0.67052	0.722543	0.809249	0.705202	0.803468	0.780347		Acc	0.751445	0.803468	0.815029	0.647399	0.705202	0.803468	0.803468	0.803468	0.803468	0.635838	0.820809	0.693642	0.745665	0.745665	0.780347
Pre	0.75	0.704545	0.756098	0.715909	0.759036	0.75	0.75	0.75	0.75	0.654206	0.694118	0.72043	0.788235	0.744186	0.747126		Pre	0.804878	0.634146	0.75	0.807229	0.804878	0.804878	0.804878	0.804878	0.804878	0.655556	0.694737	0.782609	0.693182	0.786517	0.776471		Pre	0.744186	0.822785	0.835443	0.636364	0.702381	0.807229	0.822785	0.822785	0.822785	0.648649	0.787234	0.650943	0.825397	0.691589	0.719626
Rec	0.741176	0.729412	0.729412	0.741176	0.741176	0.741176	0.741176	0.741176	0.741176	0.823529	0.694118	0.788235	0.788235	0.752941	0.764706		Rec	0.776471	0.611765	0.705882	0.788235	0.776471	0.776471	0.776471	0.776471	0.776471	0.694118	0.776471	0.847059	0.717647	0.823529	0.776471		Rec	0.752941	0.764706	0.776471	0.658824	0.694118	0.788235	0.764706	0.764706	0.764706	0.564706	0.870588	0.811765	0.611765	0.870588	0.905882
F	0.745562	0.716763	0.742515	0.728324	0.75	0.745562	0.745562	0.745562	0.745562	0.729167	0.694118	0.752809	0.788235	0.748538	0.755814		F	0.790419	0.622754	0.727273	0.797619	0.790419	0.790419	0.790419	0.790419	0.790419	0.674286	0.733333	0.813559	0.705202	0.804598	0.776471		F	0.748538	0.792683	0.804878	0.647399	0.698225	0.797619	0.792683	0.792683	0.792683	0.603774	0.826816	0.722513	0.702703	0.770833	0.802083
AUROC	0.75127	0.716979	0.769987	0.775802	0.764439	0.75127	0.75127	0.75127	0.75127	0.569652	0.719652	0.722861	0.805882	0.767447	0.764706		AUROC	0.797326	0.635428	0.799733	0.806952	0.797326	0.797326	0.797326	0.797326	0.797326	0.642981	0.660094	0.735695	0.730147	0.745588	0.786832		AUROC	0.751471	0.802807	0.81484	0.698797	0.779144	0.796257	0.802807	0.802807	0.802807	0.58115	0.820455	0.660561	0.675802	0.76484	0.807353
w=0.8	best	random	3	4	5	6	7	8	9	3	103	203	303	403	503		w=0.8	best	random	3	4	5	6	7	8	9	3	103	203	303	403	503		w=0.8	best	random	3	4	5	6	7	8	9	3	103	203	303	403	503
Acc	0.722543	0.67052	0.763006	0.734104	0.728324	0.722543	0.722543	0.722543	0.722543	0.682081	0.815029	0.676301	0.820809	0.734104	0.774566		Acc	0.791908	0.693642	0.739884	0.797688	0.791908	0.791908	0.791908	0.791908	0.791908	0.67052	0.722543	0.803468	0.693642	0.797688	0.763006		Acc	0.751445	0.716763	0.734104	0.734104	0.751445	0.751445	0.751445	0.751445	0.751445	0.699422	0.751445	0.653179	0.815029	0.745665	0.67052
Pre	0.707865	0.655556	0.761905	0.719101	0.715909	0.707865	0.707865	0.707865	0.707865	0.622951	0.797753	0.643564	0.829268	0.76	0.767442		Pre	0.802469	0.710526	0.75	0.804878	0.802469	0.802469	0.802469	0.802469	0.802469	0.655556	0.698925	0.78022	0.677778	0.784091	0.75		Pre	0.738636	0.6875	0.740741	0.714286	0.738636	0.738636	0.738636	0.738636	0.738636	0.685393	0.776316	0.647059	0.811765	0.735632	0.655556
Rec	0.741176	0.694118	0.752941	0.752941	0.741176	0.741176	0.741176	0.741176	0.741176	0.894118	0.835294	0.764706	0.8	0.670588	0.776471		Rec	0.764706	0.635294	0.705882	0.776471	0.764706	0.764706	0.764706	0.764706	0.764706	0.694118	0.764706	0.835294	0.717647	0.811765	0.776471		Rec	0.764706	0.776471	0.705882	0.764706	0.764706	0.764706	0.764706	0.764706	0.764706	0.717647	0.694118	0.647059	0.811765	0.752941	0.694118
F	0.724138	0.674286	0.757396	0.735632	0.728324	0.724138	0.724138	0.724138	0.724138	0.7343	0.816092	0.698925	0.814371	0.7125	0.77193		F	0.783133	0.670807	0.727273	0.790419	0.783133	0.783133	0.783133	0.783133	0.783133	0.674286	0.730337	0.806818	0.697143	0.797688	0.763006		F	0.751445	0.729282	0.722892	0.738636	0.751445	0.751445	0.751445	0.751445	0.751445	0.701149	0.732919	0.647059	0.811765	0.744186	0.674286
AUROC	0.722861	0.670922	0.754345	0.789171	0.739505	0.722861	0.722861	0.722861	0.722861	0.452005	0.811832	0.717781	0.779144	0.774666	0.770722		AUROC	0.791444	0.692647	0.794318	0.80107	0.791444	0.791444	0.791444	0.791444	0.791444	0.642981	0.660829	0.72861	0.721925	0.738971	0.770588		AUROC	0.751671	0.717781	0.762701	0.74766	0.751671	0.751671	0.751671	0.751671	0.751671	0.667513	0.784091	0.681417	0.814973	0.745789	0.670922
w=0.9	best	random	3	4	5	6	7	8	9	3	103	203	303	403	503		w=0.9	best	random	3	4	5	6	7	8	9	3	103	203	303	403	503		w=0.9	best	random	3	4	5	6	7	8	9	3	103	203	303	403	503
Acc	0.682081	0.647399	0.734104	0.693642	0.676301	0.682081	0.682081	0.682081	0.682081	0.682081	0.791908	0.66474	0.797688	0.716763	0.751445		Acc	0.786127	0.641618	0.739884	0.791908	0.786127	0.786127	0.786127	0.786127	0.786127	0.67052	0.722543	0.797688	0.693642	0.791908	0.763006		Acc	0.728324	0.635838	0.710983	0.710983	0.728324	0.728324	0.728324	0.728324	0.728324	0.722543	0.757225	0.647399	0.809249	0.751445	0.676301
Pre	0.666667	0.639535	0.73494	0.677778	0.659341	0.666667	0.666667	0.666667	0.666667	0.622951	0.775281	0.633663	0.804878	0.725	0.744186		Pre	0.792683	0.635294	0.75	0.795181	0.792683	0.792683	0.792683	0.792683	0.792683	0.655556	0.698925	0.771739	0.677778	0.775281	0.75		Pre	0.72619	0.612245	0.727273	0.701149	0.72619	0.72619	0.72619	0.72619	0.72619	0.717647	0.786667	0.639535	0.802326	0.738636	0.666667
Rec	0.705882	0.647059	0.717647	0.717647	0.705882	0.705882	0.705882	0.705882	0.705882	0.894118	0.811765	0.752941	0.776471	0.682353	0.752941		Rec	0.764706	0.635294	0.705882	0.776471	0.764706	0.764706	0.764706	0.764706	0.764706	0.694118	0.764706	0.835294	0.717647	0.811765	0.776471		Rec	0.717647	0.705882	0.658824	0.717647	0.717647	0.717647	0.717647	0.717647	0.717647	0.717647	0.694118	0.647059	0.811765	0.764706	0.682353
F	0.685714	0.643275	0.72619	0.697143	0.681818	0.685714	0.685714	0.685714	0.685714	0.7343	0.793103	0.688172	0.790419	0.70303	0.748538		F	0.778443	0.635294	0.727273	0.785714	0.778443	0.778443	0.778443	0.778443	0.778443	0.674286	0.730337	0.80226	0.697143	0.793103	0.763006		F	0.721893	0.655738	0.691358	0.709302	0.721893	0.721893	0.721893	0.721893	0.721893	0.717647	0.7375	0.643275	0.807018	0.751445	0.674419
AUROC	0.682487	0.647393	0.741444	0.752473	0.696257	0.682487	0.682487	0.682487	0.682487	0.458021	0.757353	0.699933	0.771591	0.740642	0.763369		AUROC	0.785762	0.641511	0.791444	0.795254	0.785762	0.785762	0.785762	0.785762	0.785762	0.642981	0.660829	0.718449	0.723797	0.728877	0.770588		AUROC	0.728142	0.637032	0.735829	0.727473	0.728142	0.728142	0.728142	0.728142	0.728142	0.677139	0.791043	0.675267	0.809291	0.751671	0.676404

## Sheet: d=6
TableS4-The parameters adjustment process of PseDSSPC(d=6)
lambda=1	S		D							M								lambda=2	S		D							M								lambda=3	S		D							M
w=0.1	best	random	3	4	5	6	7	8	9	3	103	203	303	403	503	603		w=0.1	best	random	3	4	5	6	7	8	9	3	103	203	303	403	503	603		w=0.1	best	random	3	4	5	6	7	8	9	3	103	203	303
Acc	0.786127	0.647399	0.843931	0.797688	0.786127	0.786127	0.786127	0.786127	0.786127	0.554913	0.653179	0.797688	0.728324	0.82659	0.757225	0.83815		Acc	0.768786	0.647399	0.82659	0.763006	0.774566	0.768786	0.768786	0.768786	0.768786	0.624277	0.763006	0.734104	0.745665	0.815029	0.803468	0.83237		Acc	0.809249	0.65896	0.820809	0.791908	0.809249	0.809249	0.809249	0.809249	0.809249	0.543353	0.612717	0.751445	0.786127
Pre	0.76087	0.625	0.822222	0.765957	0.76087	0.76087	0.76087	0.76087	0.76087	0.534483	0.631579	0.790698	0.731707	0.795699	0.704762	0.813187		Pre	0.78481	0.633333	0.808989	0.768293	0.794872	0.78481	0.78481	0.78481	0.78481	0.635135	0.814286	0.701031	0.746988	0.811765	0.859155	0.818182		Pre	0.795455	0.651163	0.8	0.775281	0.795455	0.795455	0.795455	0.795455	0.795455	0.534091	0.595745	0.714286	0.744898
Rec	0.823529	0.705882	0.870588	0.847059	0.823529	0.823529	0.823529	0.823529	0.823529	0.729412	0.705882	0.8	0.705882	0.870588	0.870588	0.870588		Rec	0.729412	0.670588	0.847059	0.741176	0.729412	0.729412	0.729412	0.729412	0.729412	0.552941	0.670588	0.8	0.729412	0.811765	0.717647	0.847059		Rec	0.823529	0.658824	0.847059	0.811765	0.823529	0.823529	0.823529	0.823529	0.823529	0.552941	0.658824	0.823529	0.858824
F	0.79096	0.662983	0.845714	0.804469	0.79096	0.79096	0.79096	0.79096	0.79096	0.616915	0.666667	0.795322	0.718563	0.831461	0.778947	0.840909		F	0.756098	0.651429	0.827586	0.754491	0.760736	0.756098	0.756098	0.756098	0.756098	0.591195	0.735484	0.747253	0.738095	0.811765	0.782051	0.83237		F	0.809249	0.654971	0.822857	0.793103	0.809249	0.809249	0.809249	0.809249	0.809249	0.543353	0.625698	0.765027	0.797814
AUROC	0.786765	0.648396	0.808556	0.712567	0.786765	0.786765	0.786765	0.786765	0.786765	0.667647	0.608623	0.836765	0.756217	0.85127	0.753275	0.789305		AUROC	0.768115	0.647794	0.866578	0.807152	0.772259	0.768115	0.768115	0.768115	0.768115	0.51865	0.716578	0.741578	0.718316	0.804011	0.841912	0.877273		AUROC	0.809492	0.658957	0.829947	0.803743	0.809492	0.809492	0.809492	0.809492	0.809492	0.465107	0.657754	0.752139	0.819251
w=0.2	best	random	3	4	5	6	7	8	9	3	103	203	303	403	503	603		w=0.2	best	random	3	4	5	6	7	8	9	3	103	203	303	403	503	603		w=0.2	best	random	3	4	5	6	7	8	9	3	103	203	303
Acc	0.757225	0.67052	0.768786	0.786127	0.722543	0.757225	0.757225	0.757225	0.757225	0.549133	0.618497	0.849711	0.612717	0.780347	0.757225	0.763006		Acc	0.768786	0.699422	0.820809	0.774566	0.768786	0.768786	0.768786	0.768786	0.768786	0.49711	0.734104	0.705202	0.716763	0.797688	0.780347	0.820809		Acc	0.861272	0.641618	0.849711	0.861272	0.861272	0.861272	0.861272	0.861272	0.861272	0.630058	0.67052	0.722543	0.780347
Pre	0.736264	0.655556	0.722772	0.766667	0.722892	0.736264	0.736264	0.736264	0.736264	0.53211	0.59596	0.831461	0.6125	0.758242	0.731183	0.734043		Pre	0.777778	0.685393	0.813953	0.780488	0.777778	0.777778	0.777778	0.777778	0.777778	0.489583	0.753247	0.688889	0.7	0.790698	0.84058	0.806818		Pre	0.86747	0.64557	0.847059	0.86747	0.86747	0.86747	0.86747	0.86747	0.86747	0.623529	0.662791	0.690722	0.764045
Rec	0.788235	0.694118	0.858824	0.811765	0.705882	0.788235	0.788235	0.788235	0.788235	0.682353	0.694118	0.870588	0.576471	0.811765	0.8	0.811765		Rec	0.741176	0.717647	0.823529	0.752941	0.741176	0.741176	0.741176	0.741176	0.741176	0.552941	0.682353	0.729412	0.741176	0.8	0.682353	0.835294		Rec	0.847059	0.6	0.847059	0.847059	0.847059	0.847059	0.847059	0.847059	0.847059	0.623529	0.670588	0.788235	0.8
F	0.761364	0.674286	0.784946	0.788571	0.714286	0.761364	0.761364	0.761364	0.761364	0.597938	0.641304	0.850575	0.593939	0.784091	0.764045	0.77095		F	0.759036	0.701149	0.818713	0.766467	0.759036	0.759036	0.759036	0.759036	0.759036	0.519337	0.716049	0.708571	0.72	0.795322	0.753247	0.820809		F	0.857143	0.621951	0.847059	0.857143	0.857143	0.857143	0.857143	0.857143	0.857143	0.623529	0.666667	0.736264	0.781609
AUROC	0.757754	0.670922	0.794385	0.732553	0.748329	0.757754	0.757754	0.757754	0.757754	0.666377	0.608824	0.820521	0.651872	0.723997	0.690241	0.700267		AUROC	0.768316	0.699733	0.842246	0.801471	0.768316	0.768316	0.768316	0.768316	0.768316	0.530481	0.717781	0.736631	0.717513	0.754947	0.799198	0.831417		AUROC	0.861029	0.640909	0.887968	0.861029	0.861029	0.861029	0.861029	0.861029	0.861029	0.559759	0.671725	0.629211	0.747126
w=0.3	best	random	3	4	5	6	7	8	9	3	103	203	303	403	503	603		w=0.3	best	random	3	4	5	6	7	8	9	3	103	203	303	403	503	603		w=0.3	best	random	3	4	5	6	7	8	9	3	103	203	303
Acc	0.780347	0.65896	0.768786	0.797688	0.780347	0.780347	0.780347	0.780347	0.780347	0.601156	0.618497	0.83237	0.82659	0.797688	0.797688	0.791908		Acc	0.739884	0.751445	0.774566	0.699422	0.739884	0.751445	0.745665	0.745665	0.745665	0.601156	0.635838	0.676301	0.82659	0.595376	0.66474	0.699422		Acc	0.797688	0.722543	0.797688	0.797688	0.797688	0.797688	0.797688	0.797688	0.797688	0.554913	0.606936	0.751445	0.815029
Pre	0.747368	0.651163	0.741935	0.777778	0.747368	0.747368	0.747368	0.747368	0.747368	0.581633	0.59596	0.825581	0.795699	0.771739	0.771739	0.788235		Pre	0.763158	0.733333	0.75	0.673684	0.732558	0.738636	0.725275	0.725275	0.725275	0.586957	0.634146	0.638095	0.816092	0.580645	0.633663	0.648649		Pre	0.804878	0.717647	0.790698	0.804878	0.804878	0.804878	0.804878	0.804878	0.804878	0.547619	0.587629	0.738636	0.811765
Rec	0.835294	0.658824	0.811765	0.823529	0.835294	0.835294	0.835294	0.835294	0.835294	0.670588	0.694118	0.835294	0.870588	0.835294	0.835294	0.788235		Rec	0.682353	0.776471	0.811765	0.752941	0.741176	0.764706	0.776471	0.776471	0.776471	0.635294	0.611765	0.788235	0.835294	0.635294	0.752941	0.847059		Rec	0.776471	0.717647	0.8	0.776471	0.776471	0.776471	0.776471	0.776471	0.776471	0.541176	0.670588	0.764706	0.811765
F	0.788889	0.654971	0.775281	0.8	0.788889	0.788889	0.788889	0.788889	0.788889	0.622951	0.641304	0.830409	0.831461	0.80226	0.80226	0.788235		F	0.720497	0.754286	0.779661	0.711111	0.736842	0.751445	0.75	0.75	0.75	0.610169	0.622754	0.705263	0.825581	0.606742	0.688172	0.734694		F	0.790419	0.717647	0.795322	0.790419	0.790419	0.790419	0.790419	0.790419	0.790419	0.544379	0.626374	0.751445	0.811765
AUROC	0.781283	0.658957	0.731551	0.846524	0.781283	0.781283	0.781283	0.781283	0.781283	0.637299	0.608556	0.811096	0.821858	0.826203	0.837968	0.834425		AUROC	0.738904	0.751872	0.773997	0.699131	0.744987	0.751671	0.74619	0.74619	0.74619	0.394118	0.662567	0.534091	0.849532	0.601136	0.648596	0.681417		AUROC	0.797326	0.72246	0.796858	0.802139	0.797326	0.797326	0.797326	0.797326	0.797326	0.485963	0.6125	0.793316	0.837968
w=0.4	best	random	3	4	5	6	7	8	9	3	103	203	303	403	503	603		w=0.4	best	random	3	4	5	6	7	8	9	3	103	203	303	403	503	603		w=0.4	best	random	3	4	5	6	7	8	9	3	103	203	303
Acc	0.739884	0.653179	0.745665	0.745665	0.739884	0.734104	0.739884	0.739884	0.739884	0.589595	0.734104	0.763006	0.705202	0.797688	0.687861	0.734104		Acc	0.751445	0.635838	0.751445	0.757225	0.751445	0.751445	0.751445	0.751445	0.751445	0.462428	0.710983	0.757225	0.705202	0.722543	0.745665	0.716763		Acc	0.815029	0.716763	0.809249	0.82659	0.815029	0.815029	0.815029	0.815029	0.815029	0.630058	0.682081	0.745665	0.716763
Pre	0.717391	0.654321	0.725275	0.725275	0.717391	0.709677	0.717391	0.717391	0.717391	0.564815	0.714286	0.72449	0.677083	0.804878	0.659794	0.709677		Pre	0.7625	0.61	0.783784	0.779221	0.7625	0.7625	0.7625	0.7625	0.7625	0.447368	0.673267	0.736264	0.72973	0.722892	0.759494	0.743243		Pre	0.82716	0.695652	0.809524	0.831325	0.82716	0.82716	0.82716	0.82716	0.82716	0.647887	0.678571	0.741176	0.709302
Rec	0.776471	0.623529	0.776471	0.776471	0.776471	0.776471	0.776471	0.776471	0.776471	0.717647	0.764706	0.835294	0.764706	0.776471	0.752941	0.776471		Rec	0.717647	0.717647	0.682353	0.705882	0.717647	0.717647	0.717647	0.717647	0.717647	0.4	0.8	0.788235	0.635294	0.705882	0.705882	0.647059		Rec	0.788235	0.752941	0.8	0.811765	0.788235	0.788235	0.788235	0.788235	0.788235	0.541176	0.670588	0.741176	0.717647
F	0.745763	0.638554	0.75	0.75	0.745763	0.741573	0.745763	0.745763	0.745763	0.632124	0.738636	0.775956	0.718232	0.790419	0.703297	0.741573		F	0.739394	0.659459	0.72956	0.740741	0.739394	0.739394	0.739394	0.739394	0.739394	0.42236	0.731183	0.761364	0.679245	0.714286	0.731707	0.691824		F	0.807229	0.723164	0.804734	0.821429	0.807229	0.807229	0.807229	0.807229	0.807229	0.589744	0.674556	0.741176	0.71345
AUROC	0.740508	0.652674	0.81885	0.775	0.748797	0.734826	0.740508	0.740508	0.740508	0.524064	0.704278	0.740441	0.690575	0.851203	0.818048	0.81377		AUROC	0.750869	0.637233	0.769318	0.775334	0.750869	0.750869	0.750869	0.750869	0.750869	0.409225	0.711497	0.756283	0.711832	0.755414	0.796591	0.732754		AUROC	0.814572	0.71738	0.85742	0.773128	0.814572	0.814572	0.814572	0.814572	0.814572	0.589572	0.694385	0.736564	0.564171
w=0.5	best	random	3	4	5	6	7	8	9	3	103	203	303	403	503	603		w=0.5	best	random	3	4	5	6	7	8	9	3	103	203	303	403	503	603		w=0.5	best	random	3	4	5	6	7	8	9	3	103	203	303
Acc	0.705202	0.728324	0.728324	0.722543	0.716763	0.728324	0.728324	0.728324	0.728324	0.612717	0.728324	0.722543	0.612717	0.624277	0.786127	0.66474		Acc	0.722543	0.65896	0.722543	0.722543	0.722543	0.722543	0.722543	0.722543	0.722543	0.618497	0.682081	0.66474	0.757225	0.786127	0.786127	0.786127		Acc	0.751445	0.699422	0.780347	0.745665	0.745665	0.751445	0.751445	0.751445	0.751445	0.554913	0.612717	0.705202	0.728324
Pre	0.673469	0.715909	0.771429	0.707865	0.695652	0.715909	0.715909	0.715909	0.715909	0.660714	0.706522	0.746667	0.59	0.613636	0.76087	0.636364		Pre	0.746667	0.632653	0.760563	0.746667	0.746667	0.746667	0.746667	0.746667	0.746667	0.620253	0.674419	0.636364	0.752941	0.833333	0.852941	0.807692		Pre	0.728261	0.677419	0.770115	0.72043	0.72043	0.728261	0.728261	0.728261	0.728261	0.547619	0.588235	0.693182	0.715909
Rec	0.776471	0.741176	0.635294	0.741176	0.752941	0.741176	0.741176	0.741176	0.741176	0.435294	0.764706	0.658824	0.694118	0.635294	0.823529	0.741176		Rec	0.658824	0.729412	0.635294	0.658824	0.658824	0.658824	0.658824	0.658824	0.658824	0.576471	0.682353	0.741176	0.752941	0.705882	0.682353	0.741176		Rec	0.788235	0.741176	0.788235	0.788235	0.788235	0.788235	0.788235	0.788235	0.788235	0.541176	0.705882	0.717647	0.741176
F	0.721311	0.728324	0.696774	0.724138	0.723164	0.728324	0.728324	0.728324	0.728324	0.524823	0.734463	0.7	0.637838	0.624277	0.79096	0.684783		F	0.7	0.677596	0.692308	0.7	0.7	0.7	0.7	0.7	0.7	0.597561	0.678363	0.684783	0.752941	0.764331	0.75817	0.773006		F	0.757062	0.707865	0.77907	0.752809	0.752809	0.757062	0.757062	0.757062	0.757062	0.544379	0.641711	0.705202	0.728324
AUROC	0.706417	0.728543	0.699064	0.66992	0.63008	0.743717	0.732754	0.728543	0.728543	0.408422	0.601203	0.637366	0.643516	0.780147	0.784358	0.644118		AUROC	0.721457	0.66016	0.753543	0.730682	0.721457	0.721457	0.721457	0.721457	0.721457	0.46992	0.739439	0.718048	0.785829	0.773329	0.698529	0.812701		AUROC	0.752072	0.700134	0.738369	0.750535	0.74639	0.752072	0.752072	0.752072	0.752072	0.485963	0.589372	0.744251	0.710963
w=0.6	best	random	3	4	5	6	7	8	9	3	103	203	303	403	503	603		w=0.6	best	random	3	4	5	6	7	8	9	3	103	203	303	403	503	603		w=0.6	best	random	3	4	5	6	7	8	9	3	103	203	303
Acc	0.745665	0.635838	0.751445	0.705202	0.745665	0.745665	0.745665	0.745665	0.745665	0.601156	0.641618	0.763006	0.65896	0.780347	0.705202	0.768786		Acc	0.745665	0.693642	0.699422	0.745665	0.745665	0.745665	0.745665	0.745665	0.745665	0.456647	0.693642	0.734104	0.65896	0.716763	0.745665	0.780347		Acc	0.757225	0.676301	0.774566	0.751445	0.757225	0.757225	0.757225	0.757225	0.757225	0.554913	0.635838	0.693642	0.745665
Pre	0.72043	0.622222	0.756098	0.677083	0.72043	0.72043	0.72043	0.72043	0.72043	0.572727	0.632184	0.734043	0.638298	0.783133	0.677083	0.777778		Pre	0.773333	0.670213	0.72	0.773333	0.773333	0.773333	0.773333	0.773333	0.773333	0.44	0.670213	0.73494	0.658537	0.714286	0.753086	0.783133		Pre	0.741573	0.679012	0.767442	0.733333	0.741573	0.741573	0.741573	0.741573	0.741573	0.547619	0.612245	0.681818	0.735632
Rec	0.788235	0.658824	0.729412	0.764706	0.788235	0.788235	0.788235	0.788235	0.788235	0.741176	0.647059	0.811765	0.705882	0.764706	0.764706	0.741176		Rec	0.682353	0.741176	0.635294	0.682353	0.682353	0.682353	0.682353	0.682353	0.682353	0.388235	0.741176	0.717647	0.635294	0.705882	0.717647	0.764706		Rec	0.776471	0.647059	0.776471	0.776471	0.776471	0.776471	0.776471	0.776471	0.776471	0.541176	0.705882	0.705882	0.752941
F	0.752809	0.64	0.742515	0.718232	0.752809	0.752809	0.752809	0.752809	0.752809	0.646154	0.639535	0.77095	0.670391	0.77381	0.718232	0.759036		F	0.725	0.703911	0.675	0.725	0.725	0.725	0.725	0.725	0.725	0.4125	0.703911	0.72619	0.646707	0.710059	0.73494	0.77381		F	0.758621	0.662651	0.77193	0.754286	0.758621	0.758621	0.758621	0.758621	0.758621	0.544379	0.655738	0.693642	0.744186
AUROC	0.74639	0.63623	0.748128	0.758824	0.750869	0.74639	0.74639	0.74639	0.74639	0.539973	0.662433	0.806818	0.673262	0.775201	0.798797	0.762166		AUROC	0.744586	0.694452	0.762166	0.749332	0.744586	0.744586	0.744586	0.744586	0.744586	0.417781	0.713302	0.788436	0.662366	0.744051	0.792513	0.789439		AUROC	0.757553	0.675802	0.723128	0.760428	0.757553	0.757553	0.757553	0.757553	0.757553	0.485963	0.63242	0.726337	0.730281
w=0.7	best	random	3	4	5	6	7	8	9	3	103	203	303	403	503	603		w=0.7	best	random	3	4	5	6	7	8	9	3	103	203	303	403	503	603		w=0.7	best	random	3	4	5	6	7	8	9	3	103	203	303
Acc	0.757225	0.653179	0.757225	0.710983	0.757225	0.757225	0.757225	0.757225	0.757225	0.693642	0.595376	0.774566	0.693642	0.786127	0.710983	0.774566		Acc	0.751445	0.710983	0.705202	0.751445	0.751445	0.751445	0.751445	0.751445	0.751445	0.433526	0.693642	0.745665	0.65896	0.797688	0.745665	0.786127		Acc	0.624277	0.739884	0.653179	0.630058	0.635838	0.757225	0.739884	0.739884	0.739884	0.641618	0.612717	0.734104	0.751445
Pre	0.736264	0.637363	0.759036	0.684211	0.736264	0.736264	0.736264	0.736264	0.736264	0.673913	0.592593	0.739583	0.677778	0.785714	0.684211	0.780488		Pre	0.776316	0.688172	0.723684	0.776316	0.776316	0.776316	0.776316	0.776316	0.776316	0.442478	0.666667	0.753086	0.658537	0.828947	0.715789	0.792683		Pre	0.613636	0.717391	0.619048	0.617978	0.630952	0.741573	0.717391	0.717391	0.717391	0.641975	0.625	0.724138	0.71
Rec	0.788235	0.682353	0.741176	0.764706	0.788235	0.788235	0.788235	0.788235	0.788235	0.729412	0.564706	0.835294	0.717647	0.776471	0.764706	0.752941		Rec	0.694118	0.752941	0.647059	0.694118	0.694118	0.694118	0.694118	0.694118	0.694118	0.588235	0.752941	0.717647	0.635294	0.741176	0.8	0.764706		Rec	0.635294	0.776471	0.764706	0.647059	0.623529	0.776471	0.776471	0.776471	0.776471	0.611765	0.529412	0.741176	0.835294
F	0.761364	0.659091	0.75	0.722222	0.761364	0.761364	0.761364	0.761364	0.761364	0.700565	0.578313	0.78453	0.697143	0.781065	0.722222	0.766467		F	0.732919	0.719101	0.68323	0.732919	0.732919	0.732919	0.732919	0.732919	0.732919	0.505051	0.707182	0.73494	0.646707	0.782609	0.755556	0.778443		F	0.624277	0.745763	0.684211	0.632184	0.627219	0.758621	0.745763	0.745763	0.745763	0.626506	0.573248	0.732558	0.767568
AUROC	0.757754	0.653676	0.766444	0.767447	0.756551	0.757754	0.757754	0.757754	0.757754	0.578877	0.605615	0.817647	0.682219	0.79258	0.816979	0.779679		AUROC	0.750468	0.711698	0.759626	0.755214	0.750468	0.750468	0.750468	0.750468	0.750468	0.459893	0.711163	0.790241	0.662366	0.808957	0.711297	0.795254		AUROC	0.624465	0.740508	0.71885	0.631751	0.605749	0.753075	0.740508	0.740508	0.740508	0.649131	0.618449	0.750869	0.739372
w=0.8	best	random	3	4	5	6	7	8	9	3	103	203	303	403	503	603		w=0.8	best	random	3	4	5	6	7	8	9	3	103	203	303	403	503	603		w=0.8	best	random	3	4	5	6	7	8	9	3	103	203	303
Acc	0.757225	0.560694	0.768786	0.745665	0.757225	0.757225	0.757225	0.757225	0.757225	0.693642	0.687861	0.774566	0.699422	0.786127	0.693642	0.791908		Acc	0.751445	0.653179	0.710983	0.751445	0.751445	0.751445	0.751445	0.751445	0.751445	0.433526	0.687861	0.65896	0.647399	0.797688	0.751445	0.786127		Acc	0.66474	0.745665	0.549133	0.630058	0.65896	0.763006	0.745665	0.745665	0.745665	0.641618	0.635838	0.728324	0.705202
Pre	0.747126	0.555556	0.764706	0.725275	0.747126	0.747126	0.747126	0.747126	0.747126	0.673913	0.663158	0.739583	0.689655	0.785714	0.666667	0.795181		Pre	0.776316	0.631579	0.727273	0.776316	0.776316	0.776316	0.776316	0.776316	0.776316	0.442478	0.663158	0.658537	0.630435	0.828947	0.723404	0.792683		Pre	0.655172	0.725275	0.536082	0.617978	0.658537	0.75	0.725275	0.725275	0.725275	0.641975	0.648649	0.72093	0.688889
Rec	0.764706	0.529412	0.764706	0.776471	0.764706	0.764706	0.764706	0.764706	0.764706	0.729412	0.741176	0.835294	0.705882	0.776471	0.752941	0.776471		Rec	0.694118	0.705882	0.658824	0.694118	0.694118	0.694118	0.694118	0.694118	0.694118	0.588235	0.741176	0.635294	0.682353	0.741176	0.8	0.764706		Rec	0.670588	0.776471	0.611765	0.647059	0.635294	0.776471	0.776471	0.776471	0.776471	0.611765	0.564706	0.729412	0.729412
F	0.755814	0.542169	0.764706	0.75	0.755814	0.755814	0.755814	0.755814	0.755814	0.700565	0.7	0.78453	0.697674	0.781065	0.707182	0.785714		F	0.732919	0.666667	0.691358	0.732919	0.732919	0.732919	0.732919	0.732919	0.732919	0.505051	0.7	0.646707	0.655367	0.782609	0.759777	0.778443		F	0.662791	0.75	0.571429	0.632184	0.646707	0.763006	0.75	0.75	0.75	0.626506	0.603774	0.725146	0.708571
AUROC	0.757353	0.56016	0.748997	0.783623	0.757353	0.757353	0.757353	0.757353	0.757353	0.579278	0.643917	0.817647	0.681417	0.762567	0.770655	0.774198		AUROC	0.750468	0.654078	0.75869	0.755214	0.750468	0.750468	0.750468	0.750468	0.750468	0.459893	0.714639	0.706417	0.589572	0.813636	0.717647	0.790508		AUROC	0.66484	0.74619	0.687299	0.63135	0.643316	0.758757	0.74619	0.74619	0.74619	0.644452	0.638703	0.752406	0.71885
w=0.9	best	random	3	4	5	6	7	8	9	3	103	203	303	403	503	603		w=0.9	best	random	3	4	5	6	7	8	9	3	103	203	303	403	503	603		w=0.9	best	random	3	4	5	6	7	8	9	3	103	203	303
Acc	0.745665	0.705202	0.739884	0.728324	0.745665	0.745665	0.745665	0.745665	0.745665	0.682081	0.630058	0.780347	0.693642	0.722543	0.693642	0.739884		Acc	0.745665	0.618497	0.710983	0.745665	0.745665	0.745665	0.745665	0.745665	0.745665	0.433526	0.687861	0.66474	0.653179	0.67052	0.722543	0.780347		Acc	0.601156	0.797688	0.537572	0.606936	0.641618	0.797688	0.797688	0.797688	0.797688	0.606936	0.745665	0.728324	0.705202
Pre	0.730337	0.680851	0.732558	0.702128	0.730337	0.730337	0.730337	0.730337	0.730337	0.65	0.606061	0.805195	0.7	0.717647	0.681818	0.722222		Pre	0.766234	0.602151	0.727273	0.766234	0.766234	0.766234	0.766234	0.766234	0.766234	0.442478	0.663158	0.666667	0.637363	0.662791	0.722892	0.783133		Pre	0.593023	0.790698	0.526316	0.593407	0.64557	0.790698	0.790698	0.790698	0.790698	0.613333	0.773333	0.72093	0.688889
Rec	0.764706	0.752941	0.741176	0.776471	0.764706	0.764706	0.764706	0.764706	0.764706	0.764706	0.705882	0.729412	0.658824	0.717647	0.705882	0.764706		Rec	0.694118	0.658824	0.658824	0.694118	0.694118	0.694118	0.694118	0.694118	0.694118	0.588235	0.741176	0.635294	0.682353	0.670588	0.705882	0.764706		Rec	0.6	0.8	0.588235	0.635294	0.6	0.8	0.8	0.8	0.8	0.541176	0.682353	0.729412	0.729412
F	0.747126	0.715084	0.736842	0.73743	0.747126	0.747126	0.747126	0.747126	0.747126	0.702703	0.652174	0.765432	0.678788	0.717647	0.693642	0.742857		F	0.728395	0.629213	0.691358	0.728395	0.728395	0.728395	0.728395	0.728395	0.728395	0.505051	0.7	0.650602	0.659091	0.666667	0.714286	0.77381		F	0.596491	0.795322	0.555556	0.613636	0.621951	0.795322	0.795322	0.795322	0.795322	0.575	0.725	0.725146	0.708571
AUROC	0.745989	0.706016	0.746324	0.76484	0.754679	0.745989	0.745989	0.745989	0.745989	0.688503	0.575401	0.757019	0.693048	0.735294	0.701872	0.748997		AUROC	0.744786	0.619184	0.755615	0.749465	0.744786	0.744786	0.744786	0.744786	0.744786	0.457754	0.712099	0.649799	0.596992	0.759158	0.759826	0.784759		AUROC	0.601136	0.797727	0.67607	0.6125	0.620856	0.801136	0.797727	0.797727	0.797727	0.647527	0.702072	0.752406	0.71885
[truncated: 292 more columns]

## Sheet: d=7
TableS4-The parameters adjustment process of PseDSSPC(d=7)
lambda=1	S		D							M									lambda=2	S		D							M									lambda=3	S		D							M
w=0.1	best	random	3	4	5	6	7	8	9	3	103	203	303	403	503	603	703		w=0.1	best	random	3	4	5	6	7	8	9	3	103	203	303	403	503	603	703		w=0.1	best	random	3	4	5	6	7	8	9	3	103
Acc	0.797688	0.734104	0.849711	0.797688	0.797688	0.797688	0.797688	0.797688	0.797688	0.589595	0.699422	0.65896	0.728324	0.780347	0.606936	0.739884	0.843931		Acc	0.751445	0.716763	0.803468	0.815029	0.751445	0.751445	0.751445	0.751445	0.751445	0.508671	0.676301	0.676301	0.82659	0.699422	0.763006	0.745665	0.820809		Acc	0.809249	0.757225	0.83237	0.82659	0.809249	0.809249	0.809249	0.809249	0.809249	0.427746	0.676301
Pre	0.765957	0.724138	0.831461	0.771739	0.765957	0.765957	0.765957	0.765957	0.765957	0.571429	0.689655	0.641304	0.756757	0.850746	0.577982	0.777778	0.822222		Pre	0.756098	0.7	0.786517	0.804598	0.756098	0.756098	0.756098	0.756098	0.756098	0.5	0.662921	0.655914	0.839506	0.677419	0.768293	0.766234	0.821429		Pre	0.788889	0.765432	0.797872	0.808989	0.788889	0.788889	0.788889	0.788889	0.788889	0.431373	0.640777
Rec	0.847059	0.741176	0.870588	0.835294	0.847059	0.847059	0.847059	0.847059	0.847059	0.658824	0.705882	0.694118	0.658824	0.670588	0.741176	0.658824	0.870588		Rec	0.729412	0.741176	0.823529	0.823529	0.729412	0.729412	0.729412	0.729412	0.729412	0.341176	0.694118	0.717647	0.8	0.741176	0.741176	0.694118	0.811765		Rec	0.835294	0.729412	0.882353	0.847059	0.835294	0.835294	0.835294	0.835294	0.835294	0.517647	0.776471
F	0.804469	0.732558	0.850575	0.80226	0.804469	0.804469	0.804469	0.804469	0.804469	0.612022	0.697674	0.666667	0.704403	0.75	0.649485	0.713376	0.845714		F	0.742515	0.72	0.804598	0.813953	0.742515	0.742515	0.742515	0.742515	0.742515	0.405594	0.678161	0.685393	0.819277	0.707865	0.754491	0.728395	0.816568		F	0.811429	0.746988	0.837989	0.827586	0.811429	0.811429	0.811429	0.811429	0.811429	0.470588	0.702128
AUROC	0.798529	0.734225	0.809091	0.727741	0.798529	0.798529	0.798529	0.798529	0.798529	0.553075	0.739171	0.659759	0.728142	0.777273	0.689973	0.729545	0.799198		AUROC	0.75107	0.717179	0.840441	0.775735	0.755615	0.75107	0.75107	0.75107	0.75107	0.406083	0.645588	0.678743	0.812433	0.645321	0.807152	0.695989	0.792714		AUROC	0.809693	0.756751	0.842513	0.840374	0.809693	0.809693	0.809693	0.809693	0.809693	0.412433	0.635695
w=0.2	best	random	3	4	5	6	7	8	9	3	103	203	303	403	503	603	703		w=0.2	best	random	3	4	5	6	7	8	9	3	103	203	303	403	503	603	703		w=0.2	best	random	3	4	5	6	7	8	9	3	103
Acc	0.751445	0.780347	0.739884	0.716763	0.791908	0.739884	0.780347	0.780347	0.780347	0.682081	0.757225	0.676301	0.751445	0.710983	0.682081	0.716763	0.687861		Acc	0.757225	0.734104	0.809249	0.786127	0.757225	0.757225	0.757225	0.757225	0.757225	0.514451	0.699422	0.699422	0.82659	0.745665	0.82659	0.734104	0.82659		Acc	0.895954	0.66474	0.878613	0.895954	0.895954	0.895954	0.895954	0.895954	0.895954	0.468208	0.734104
Pre	0.728261	0.747368	0.738095	0.704545	0.781609	0.712766	0.747368	0.747368	0.747368	0.674419	0.712871	0.655914	0.714286	0.669903	0.692308	0.7	0.686747		Pre	0.772152	0.740741	0.795455	0.77907	0.772152	0.772152	0.772152	0.772152	0.772152	0.504505	0.714286	0.703704	0.831325	0.715789	0.831325	0.746835	0.816092		Pre	0.903614	0.633663	0.9	0.903614	0.903614	0.903614	0.903614	0.903614	0.903614	0.46789	0.693069
Rec	0.788235	0.835294	0.729412	0.729412	0.8	0.788235	0.835294	0.835294	0.835294	0.682353	0.847059	0.717647	0.823529	0.811765	0.635294	0.741176	0.670588		Rec	0.717647	0.705882	0.823529	0.788235	0.717647	0.717647	0.717647	0.717647	0.717647	0.658824	0.647059	0.670588	0.811765	0.8	0.811765	0.694118	0.835294		Rec	0.882353	0.752941	0.847059	0.882353	0.882353	0.882353	0.882353	0.882353	0.882353	0.6	0.823529
F	0.757062	0.788889	0.733728	0.716763	0.790698	0.748603	0.788889	0.788889	0.788889	0.678363	0.774194	0.685393	0.765027	0.734043	0.662577	0.72	0.678571		F	0.743902	0.722892	0.809249	0.783626	0.743902	0.743902	0.743902	0.743902	0.743902	0.571429	0.679012	0.686747	0.821429	0.755556	0.821429	0.719512	0.825581		F	0.892857	0.688172	0.872727	0.892857	0.892857	0.892857	0.892857	0.892857	0.892857	0.525773	0.752688
AUROC	0.752072	0.781283	0.803944	0.747527	0.828209	0.762701	0.781283	0.781283	0.781283	0.671858	0.742313	0.672126	0.665842	0.73984	0.713837	0.730481	0.716644		AUROC	0.756551	0.733623	0.823262	0.71992	0.756551	0.756551	0.756551	0.756551	0.756551	0.476003	0.604078	0.734893	0.820856	0.792447	0.738837	0.773663	0.845321		AUROC	0.895722	0.666243	0.893316	0.895722	0.895722	0.895722	0.895722	0.895722	0.895722	0.490107	0.711497
w=0.3	best	random	3	4	5	6	7	8	9	3	103	203	303	403	503	603	703		w=0.3	best	random	3	4	5	6	7	8	9	3	103	203	303	403	503	603	703		w=0.3	best	random	3	4	5	6	7	8	9	3	103
Acc	0.786127	0.595376	0.797688	0.774566	0.786127	0.786127	0.786127	0.786127	0.786127	0.589595	0.803468	0.734104	0.751445	0.809249	0.786127	0.768786	0.786127		Acc	0.716763	0.606936	0.722543	0.728324	0.716763	0.716763	0.716763	0.716763	0.716763	0.514451	0.745665	0.722543	0.861272	0.786127	0.734104	0.83237	0.791908		Acc	0.82659	0.872832	0.83815	0.815029	0.82659	0.809249	0.872832	0.872832	0.872832	0.693642	0.65896
Pre	0.772727	0.572816	0.784091	0.75	0.772727	0.772727	0.772727	0.772727	0.772727	0.571429	0.752475	0.693069	0.791667	0.871429	0.875	0.826087	0.74		Pre	0.764706	0.60241	0.776119	0.779412	0.764706	0.764706	0.764706	0.764706	0.764706	0.508475	0.715789	0.712644	0.858824	0.785714	0.753247	0.858974	0.802469		Pre	0.831325	0.870588	0.8	0.784946	0.783505	0.782609	0.870588	0.870588	0.870588	0.656863	0.647727
Rec	0.8	0.694118	0.811765	0.811765	0.8	0.8	0.8	0.8	0.8	0.658824	0.894118	0.823529	0.670588	0.717647	0.658824	0.670588	0.870588		Rec	0.611765	0.588235	0.611765	0.623529	0.611765	0.611765	0.611765	0.611765	0.611765	0.352941	0.8	0.729412	0.858824	0.776471	0.682353	0.788235	0.764706		Rec	0.811765	0.870588	0.894118	0.858824	0.894118	0.847059	0.870588	0.870588	0.870588	0.788235	0.670588
F	0.786127	0.62766	0.797688	0.779661	0.786127	0.786127	0.786127	0.786127	0.786127	0.612022	0.817204	0.752688	0.726115	0.787097	0.751678	0.74026	0.8		F	0.679739	0.595238	0.684211	0.69281	0.679739	0.679739	0.679739	0.679739	0.679739	0.416667	0.755556	0.72093	0.858824	0.781065	0.716049	0.822086	0.783133		F	0.821429	0.870588	0.844444	0.820225	0.835165	0.813559	0.870588	0.870588	0.870588	0.716578	0.65896
AUROC	0.786364	0.597059	0.787366	0.817981	0.790909	0.786364	0.786364	0.786364	0.786364	0.553075	0.825936	0.74131	0.690174	0.746658	0.773997	0.715909	0.710561		AUROC	0.714973	0.606618	0.644251	0.61611	0.714973	0.714973	0.714973	0.714973	0.714973	0.411631	0.699733	0.766176	0.86123	0.822861	0.742447	0.777206	0.726203		AUROC	0.826337	0.872794	0.773396	0.75742	0.732821	0.714238	0.872794	0.872794	0.872794	0.593316	0.673997
w=0.4	best	random	3	4	5	6	7	8	9	3	103	203	303	403	503	603	703		w=0.4	best	random	3	4	5	6	7	8	9	3	103	203	303	403	503	603	703		w=0.4	best	random	3	4	5	6	7	8	9	3	103
Acc	0.757225	0.66474	0.728324	0.716763	0.763006	0.757225	0.757225	0.757225	0.757225	0.601156	0.774566	0.699422	0.710983	0.734104	0.820809	0.676301	0.745665		Acc	0.751445	0.751445	0.739884	0.763006	0.751445	0.751445	0.751445	0.751445	0.751445	0.514451	0.728324	0.757225	0.786127	0.774566	0.791908	0.82659	0.791908		Acc	0.83237	0.855491	0.774566	0.791908	0.745665	0.757225	0.855491	0.855491	0.855491	0.578035	0.549133
Pre	0.752941	0.662651	0.715909	0.695652	0.761905	0.752941	0.752941	0.752941	0.752941	0.583333	0.7875	0.685393	0.710843	0.729412	0.813953	0.655914	0.730337		Pre	0.783784	0.744186	0.77027	0.789474	0.783784	0.783784	0.783784	0.783784	0.783784	0.508475	0.69	0.752941	0.76087	0.767442	0.795181	0.848101	0.810127		Pre	0.833333	0.819149	0.739583	0.752577	0.72043	0.721649	0.819149	0.819149	0.819149	0.56	0.535354
Rec	0.752941	0.647059	0.741176	0.752941	0.752941	0.752941	0.752941	0.752941	0.752941	0.658824	0.741176	0.717647	0.694118	0.729412	0.823529	0.717647	0.764706		Rec	0.682353	0.752941	0.670588	0.705882	0.682353	0.682353	0.682353	0.682353	0.682353	0.352941	0.811765	0.752941	0.823529	0.776471	0.776471	0.788235	0.752941		Rec	0.823529	0.905882	0.835294	0.858824	0.788235	0.823529	0.905882	0.905882	0.905882	0.658824	0.623529
F	0.752941	0.654762	0.728324	0.723164	0.757396	0.752941	0.752941	0.752941	0.752941	0.618785	0.763636	0.701149	0.702381	0.729412	0.818713	0.685393	0.747126		F	0.72956	0.748538	0.716981	0.745342	0.72956	0.72956	0.72956	0.72956	0.72956	0.416667	0.745946	0.752941	0.79096	0.77193	0.785714	0.817073	0.780488		F	0.828402	0.860335	0.78453	0.802198	0.752809	0.769231	0.860335	0.860335	0.860335	0.605405	0.576087
AUROC	0.757152	0.664439	0.802674	0.752874	0.776471	0.761631	0.757152	0.757152	0.757152	0.545856	0.808356	0.689037	0.649398	0.747059	0.824599	0.694786	0.754545		AUROC	0.750267	0.751471	0.670588	0.679947	0.750267	0.750267	0.750267	0.750267	0.750267	0.411898	0.650401	0.70615	0.81738	0.810428	0.729545	0.771257	0.72119		AUROC	0.832219	0.85635	0.764639	0.74492	0.679813	0.649398	0.85635	0.85635	0.85635	0.542112	0.583623
w=0.5	best	random	3	4	5	6	7	8	9	3	103	203	303	403	503	603	703		w=0.5	best	random	3	4	5	6	7	8	9	3	103	203	303	403	503	603	703		w=0.5	best	random	3	4	5	6	7	8	9	3	103
Acc	0.734104	0.687861	0.757225	0.722543	0.728324	0.728324	0.734104	0.734104	0.734104	0.595376	0.809249	0.682081	0.768786	0.786127	0.803468	0.803468	0.757225		Acc	0.739884	0.624277	0.728324	0.757225	0.739884	0.739884	0.739884	0.739884	0.739884	0.543353	0.699422	0.630058	0.780347	0.757225	0.791908	0.82659	0.745665		Acc	0.791908	0.65896	0.82659	0.797688	0.786127	0.791908	0.791908	0.791908	0.791908	0.416185	0.601156
Pre	0.705263	0.682353	0.747126	0.694737	0.697917	0.697917	0.705263	0.705263	0.705263	0.575758	0.75	0.647059	0.8	0.842857	0.859155	0.84	0.747126		Pre	0.77027	0.619048	0.771429	0.786667	0.77027	0.77027	0.77027	0.77027	0.77027	0.553571	0.714286	0.626506	0.752688	0.747126	0.802469	0.848101	0.753086		Pre	0.775281	0.675676	0.816092	0.784091	0.766667	0.775281	0.775281	0.775281	0.775281	0.424528	0.6
Rec	0.788235	0.682353	0.764706	0.776471	0.788235	0.788235	0.788235	0.788235	0.788235	0.670588	0.917647	0.776471	0.705882	0.694118	0.717647	0.741176	0.764706		Rec	0.670588	0.611765	0.635294	0.694118	0.670588	0.670588	0.670588	0.670588	0.670588	0.364706	0.647059	0.611765	0.823529	0.764706	0.764706	0.788235	0.717647		Rec	0.811765	0.588235	0.835294	0.811765	0.811765	0.811765	0.811765	0.811765	0.811765	0.529412	0.564706
F	0.744444	0.682353	0.755814	0.733333	0.740331	0.740331	0.744444	0.744444	0.744444	0.619565	0.825397	0.705882	0.75	0.76129	0.782051	0.7875	0.755814		F	0.716981	0.615385	0.696774	0.7375	0.716981	0.716981	0.716981	0.716981	0.716981	0.439716	0.679012	0.619048	0.786517	0.755814	0.783133	0.817073	0.73494		F	0.793103	0.628931	0.825581	0.797688	0.788571	0.793103	0.793103	0.793103	0.793103	0.471204	0.581818
AUROC	0.735027	0.687767	0.79873	0.759559	0.737233	0.733289	0.735027	0.735027	0.735027	0.56143	0.830348	0.784626	0.675468	0.78262	0.802874	0.777607	0.79873		AUROC	0.738703	0.624064	0.679412	0.674064	0.738703	0.738703	0.738703	0.738703	0.738703	0.449064	0.737701	0.517246	0.815976	0.780013	0.80107	0.769586	0.675134		AUROC	0.792246	0.657754	0.772059	0.80254	0.786564	0.792246	0.792246	0.792246	0.792246	0.389773	0.508356
w=0.6	best	random	3	4	5	6	7	8	9	3	103	203	303	403	503	603	703		w=0.6	best	random	3	4	5	6	7	8	9	3	103	203	303	403	503	603	703		w=0.6	best	random	3	4	5	6	7	8	9	3	103
Acc	0.728324	0.682081	0.763006	0.710983	0.734104	0.722543	0.728324	0.728324	0.728324	0.595376	0.809249	0.687861	0.768786	0.797688	0.809249	0.774566	0.751445		Acc	0.734104	0.560694	0.705202	0.745665	0.734104	0.734104	0.734104	0.734104	0.734104	0.601156	0.641618	0.601156	0.780347	0.757225	0.809249	0.820809	0.734104		Acc	0.757225	0.699422	0.786127	0.757225	0.757225	0.757225	0.757225	0.757225	0.757225	0.404624	0.612717
Pre	0.715909	0.666667	0.761905	0.688172	0.724138	0.707865	0.715909	0.715909	0.715909	0.575758	0.75	0.653465	0.8	0.847222	0.882353	0.802632	0.756098		Pre	0.76	0.567164	0.723684	0.766234	0.76	0.76	0.76	0.76	0.76	0.621212	0.641975	0.586957	0.752688	0.765432	0.809524	0.8375	0.729412		Pre	0.731183	0.689655	0.77907	0.731183	0.731183	0.731183	0.731183	0.731183	0.731183	0.415094	0.6125
Rec	0.741176	0.705882	0.752941	0.752941	0.741176	0.741176	0.741176	0.741176	0.741176	0.670588	0.917647	0.776471	0.705882	0.717647	0.705882	0.717647	0.729412		Rec	0.670588	0.447059	0.647059	0.694118	0.670588	0.670588	0.670588	0.670588	0.670588	0.482353	0.611765	0.635294	0.823529	0.729412	0.8	0.788235	0.729412		Rec	0.8	0.705882	0.788235	0.8	0.8	0.8	0.8	0.8	0.8	0.517647	0.576471
F	0.728324	0.685714	0.757396	0.719101	0.732558	0.724138	0.728324	0.728324	0.728324	0.619565	0.825397	0.709677	0.75	0.77707	0.784314	0.757764	0.742515		F	0.7125	0.5	0.68323	0.728395	0.7125	0.7125	0.7125	0.7125	0.7125	0.543046	0.626506	0.610169	0.786517	0.746988	0.804734	0.812121	0.729412		F	0.764045	0.697674	0.783626	0.764045	0.764045	0.764045	0.764045	0.764045	0.764045	0.460733	0.593939
AUROC	0.728543	0.682487	0.765842	0.753676	0.741176	0.727005	0.728543	0.728543	0.728543	0.56143	0.830348	0.781952	0.681751	0.715575	0.799064	0.721591	0.751404		AUROC	0.733021	0.558757	0.69639	0.67266	0.733021	0.733021	0.733021	0.733021	0.733021	0.450735	0.65488	0.533957	0.811364	0.780949	0.813904	0.767447	0.673262		AUROC	0.757955	0.699532	0.732086	0.766377	0.757955	0.757955	0.757955	0.757955	0.757955	0.375401	0.522059
w=0.7	best	random	3	4	5	6	7	8	9	3	103	203	303	403	503	603	703		w=0.7	best	random	3	4	5	6	7	8	9	3	103	203	303	403	503	603	703		w=0.7	best	random	3	4	5	6	7	8	9	3	103
Acc	0.728324	0.653179	0.768786	0.710983	0.739884	0.722543	0.728324	0.728324	0.728324	0.595376	0.803468	0.687861	0.763006	0.780347	0.803468	0.757225	0.757225		Acc	0.734104	0.549133	0.710983	0.745665	0.734104	0.734104	0.734104	0.734104	0.734104	0.601156	0.635838	0.595376	0.780347	0.763006	0.809249	0.82659	0.734104		Acc	0.676301	0.687861	0.739884	0.745665	0.676301	0.693642	0.693642	0.687861	0.687861	0.398844	0.67052
Pre	0.711111	0.631579	0.764706	0.688172	0.727273	0.703297	0.711111	0.711111	0.711111	0.575758	0.742857	0.653465	0.789474	0.830986	0.849315	0.772152	0.759036		Pre	0.76	0.549296	0.727273	0.766234	0.76	0.76	0.76	0.76	0.76	0.621212	0.630952	0.580645	0.752688	0.768293	0.809524	0.839506	0.729412		Pre	0.666667	0.674157	0.7	0.746988	0.670588	0.681818	0.681818	0.674157	0.674157	0.415929	0.652174
Rec	0.752941	0.705882	0.764706	0.752941	0.752941	0.752941	0.752941	0.752941	0.752941	0.670588	0.917647	0.776471	0.705882	0.694118	0.729412	0.717647	0.741176		Rec	0.670588	0.458824	0.658824	0.694118	0.670588	0.670588	0.670588	0.670588	0.670588	0.482353	0.623529	0.635294	0.823529	0.741176	0.8	0.8	0.729412		Rec	0.682353	0.705882	0.823529	0.729412	0.670588	0.705882	0.705882	0.705882	0.705882	0.552941	0.705882
F	0.731429	0.666667	0.764706	0.719101	0.739884	0.727273	0.731429	0.731429	0.731429	0.619565	0.821053	0.709677	0.745342	0.75641	0.78481	0.743902	0.75		F	0.7125	0.5	0.691358	0.728395	0.7125	0.7125	0.7125	0.7125	0.7125	0.543046	0.627219	0.606742	0.786517	0.754491	0.804734	0.819277	0.729412		F	0.674419	0.689655	0.756757	0.738095	0.670588	0.693642	0.693642	0.689655	0.689655	0.474747	0.677966
AUROC	0.728743	0.654078	0.783757	0.756016	0.747126	0.727139	0.728743	0.728743	0.728743	0.56143	0.823195	0.784693	0.681217	0.781283	0.811497	0.723463	0.769051		AUROC	0.733021	0.547594	0.698529	0.671257	0.733021	0.733021	0.733021	0.733021	0.733021	0.450735	0.671992	0.508824	0.811364	0.787834	0.813904	0.774599	0.671992		AUROC	0.676404	0.688168	0.781417	0.758021	0.665976	0.696858	0.69385	0.688168	0.688168	0.40996	0.653877
w=0.8	best	random	3	4	5	6	7	8	9	3	103	203	303	403	503	603	703		w=0.8	best	random	3	4	5	6	7	8	9	3	103	203	303	403	503	603	703		w=0.8	best	random	3	4	5	6	7	8	9	3	103
Acc	0.710983	0.699422	0.768786	0.728324	0.722543	0.716763	0.710983	0.710983	0.710983	0.595376	0.745665	0.67052	0.682081	0.728324	0.763006	0.716763	0.768786		Acc	0.734104	0.578035	0.710983	0.751445	0.734104	0.734104	0.734104	0.734104	0.734104	0.601156	0.716763	0.763006	0.786127	0.768786	0.803468	0.82659	0.722543		Acc	0.682081	0.641618	0.734104	0.682081	0.676301	0.682081	0.682081	0.682081	0.682081	0.485549	0.705202
Pre	0.688172	0.681319	0.764706	0.706522	0.703297	0.695652	0.688172	0.688172	0.688172	0.575758	0.681416	0.632075	0.670455	0.702128	0.782051	0.719512	0.764706		Pre	0.76	0.568182	0.727273	0.769231	0.76	0.76	0.76	0.76	0.76	0.621212	0.7	0.73913	0.75	0.771084	0.807229	0.839506	0.717647		Pre	0.659574	0.623656	0.753247	0.659574	0.652632	0.659574	0.659574	0.659574	0.659574	0.482143	0.723684
Rec	0.752941	0.729412	0.764706	0.764706	0.752941	0.752941	0.752941	0.752941	0.752941	0.670588	0.905882	0.788235	0.694118	0.776471	0.717647	0.694118	0.764706		Rec	0.670588	0.588235	0.658824	0.705882	0.670588	0.670588	0.670588	0.670588	0.670588	0.482353	0.741176	0.8	0.847059	0.752941	0.788235	0.8	0.717647		Rec	0.729412	0.682353	0.682353	0.729412	0.729412	0.729412	0.729412	0.729412	0.729412	0.635294	0.647059
F	0.719101	0.704545	0.764706	0.734463	0.727273	0.723164	0.719101	0.719101	0.719101	0.619565	0.777778	0.701571	0.682081	0.73743	0.748466	0.706587	0.764706		F	0.7125	0.578035	0.691358	0.736196	0.7125	0.7125	0.7125	0.7125	0.7125	0.543046	0.72	0.768362	0.79558	0.761905	0.797619	0.819277	0.717647		F	0.692737	0.651685	0.716049	0.692737	0.688889	0.692737	0.692737	0.692737	0.692737	0.548223	0.68323
AUROC	0.711698	0.699933	0.753275	0.770789	0.731217	0.72139	0.711698	0.711698	0.711698	0.56143	0.796725	0.759091	0.638302	0.79385	0.813102	0.716377	0.753275		AUROC	0.733021	0.578209	0.689706	0.674332	0.733021	0.733021	0.733021	0.733021	0.733021	0.450735	0.70488	0.722193	0.820321	0.794719	0.808021	0.772727	0.657553		AUROC	0.682888	0.642313	0.729278	0.699465	0.677206	0.682888	0.682888	0.682888	0.682888	0.442781	0.706885
w=0.9	best	random	3	4	5	6	7	8	9	3	103	203	303	403	503	603	703		w=0.9	best	random	3	4	5	6	7	8	9	3	103	203	303	403	503	603	703		w=0.9	best	random	3	4	5	6	7	8	9	3	103
Acc	0.710983	0.722543	0.682081	0.786127	0.716763	0.65896	0.705202	0.716763	0.722543	0.34104	0.583815	0.687861	0.618497	0.526012	0.601156	0.716763	0.65896		Acc	0.734104	0.687861	0.710983	0.751445	0.734104	0.734104	0.734104	0.734104	0.734104	0.601156	0.630058	0.705202	0.791908	0.757225	0.797688	0.82659	0.722543		Acc	0.66474	0.630058	0.676301	0.65896	0.67052	0.66474	0.66474	0.66474	0.66474	0.456647	0.710983
Pre	0.692308	0.722892	0.670455	0.766667	0.719512	0.635417	0.697674	0.714286	0.722892	0.30137	0.565657	0.653465	0.614458	0.516129	0.595238	0.691489	0.671053		Pre	0.76	0.666667	0.727273	0.769231	0.76	0.76	0.76	0.76	0.76	0.621212	0.626506	0.707317	0.757895	0.752941	0.797619	0.839506	0.717647		Pre	0.662651	0.60396	0.693333	0.654762	0.670732	0.662651	0.662651	0.662651	0.662651	0.461538	0.746479
Rec	0.741176	0.705882	0.694118	0.811765	0.694118	0.717647	0.705882	0.705882	0.705882	0.258824	0.658824	0.776471	0.6	0.564706	0.588235	0.764706	0.6		Rec	0.670588	0.729412	0.658824	0.705882	0.670588	0.670588	0.670588	0.670588	0.670588	0.482353	0.611765	0.682353	0.847059	0.752941	0.788235	0.8	0.717647		Rec	0.647059	0.717647	0.611765	0.647059	0.647059	0.647059	0.647059	0.647059	0.647059	0.635294	0.623529
F	0.715909	0.714286	0.682081	0.788571	0.706587	0.674033	0.701754	0.710059	0.714286	0.278481	0.608696	0.709677	0.607143	0.539326	0.591716	0.726257	0.63354		F	0.7125	0.696629	0.691358	0.736196	0.7125	0.7125	0.7125	0.7125	0.7125	0.543046	0.619048	0.694611	0.8	0.752941	0.792899	0.819277	0.717647		F	0.654762	0.655914	0.65	0.650888	0.658683	0.654762	0.654762	0.654762	0.654762	0.534653	0.679487
AUROC	0.711497	0.722259	0.674064	0.838035	0.739372	0.700869	0.715575	0.716578	0.722259	0.49639	0.550802	0.714773	0.670722	0.467781	0.61738	0.740976	0.635294		AUROC	0.733021	0.68857	0.689706	0.674332	0.733021	0.733021	0.733021	0.733021	0.733021	0.450735	0.647259	0.688168	0.816444	0.78369	0.802273	0.772727	0.657553		AUROC	0.664439	0.631551	0.687366	0.68135	0.67012	0.664439	0.664439	0.664439	0.664439	0.495722	0.701537
[truncated: 312 more columns]

## Sheet: d=8
TableS4-The parameters adjustment process of PseDSSPC(d=8)
lambda=1	S		D							M										lambda=2	S		D							M										lambda=3	S		D
w=0.1	best	random	3	4	5	6	7	8	9	3	103	203	303	403	503	603	703	803		w=0.1	best	random	3	4	5	6	7	8	9	3	103	203	303	403	503	603	703	803		w=0.1	best	random	3	4	5	6	7	8	9
Acc	0.83237	0.774566	0.83237	0.780347	0.83237	0.83237	0.83237	0.83237	0.83237	0.774566	0.751445	0.751445	0.687861	0.791908	0.849711	0.843931	0.739884	0.83237		Acc	0.83815	0.809249	0.797688	0.786127	0.83815	0.83815	0.83815	0.83815	0.83815	0.612717	0.745665	0.739884	0.687861	0.763006	0.763006	0.786127	0.739884	0.774566		Acc	0.82659	0.757225	0.83815	0.780347	0.82659	0.82659	0.82659	0.82659	0.82659
Pre	0.804348	0.744681	0.804348	0.752688	0.804348	0.804348	0.804348	0.804348	0.804348	0.73	0.75	0.71	0.663158	0.763441	0.831461	0.822222	0.717391	0.804348		Pre	0.860759	0.809524	0.777778	0.766667	0.860759	0.860759	0.860759	0.860759	0.860759	0.595745	0.72043	0.732558	0.678161	0.755814	0.755814	0.792683	0.727273	0.767442		Pre	0.823529	0.741573	0.8	0.764045	0.823529	0.823529	0.823529	0.823529	0.823529
Rec	0.870588	0.823529	0.870588	0.823529	0.870588	0.870588	0.870588	0.870588	0.870588	0.858824	0.741176	0.835294	0.741176	0.835294	0.870588	0.870588	0.776471	0.870588		Rec	0.8	0.8	0.823529	0.811765	0.8	0.8	0.8	0.8	0.8	0.658824	0.788235	0.741176	0.694118	0.764706	0.764706	0.764706	0.752941	0.776471		Rec	0.823529	0.776471	0.894118	0.8	0.823529	0.823529	0.823529	0.823529	0.823529
F	0.836158	0.782123	0.836158	0.786517	0.836158	0.836158	0.836158	0.836158	0.836158	0.789189	0.745562	0.767568	0.7	0.797753	0.850575	0.845714	0.745763	0.836158		F	0.829268	0.804734	0.8	0.788571	0.829268	0.829268	0.829268	0.829268	0.829268	0.625698	0.752809	0.736842	0.686047	0.760234	0.760234	0.778443	0.739884	0.77193		F	0.823529	0.758621	0.844444	0.781609	0.823529	0.823529	0.823529	0.823529	0.823529
AUROC	0.833021	0.775401	0.773663	0.698061	0.833021	0.833021	0.833021	0.833021	0.833021	0.712032	0.794118	0.716377	0.679211	0.799198	0.819652	0.793717	0.699933	0.773663		AUROC	0.8375	0.809091	0.858155	0.726872	0.8375	0.8375	0.8375	0.8375	0.8375	0.650201	0.706885	0.6125	0.696123	0.767513	0.709559	0.785762	0.740107	0.774599		AUROC	0.826537	0.757553	0.851738	0.793048	0.826537	0.826537	0.826537	0.826537	0.826537
w=0.2	best	random	3	4	5	6	7	8	9	3	103	203	303	403	503	603	703	803		w=0.2	best	random	3	4	5	6	7	8	9	3	103	203	303	403	503	603	703	803		w=0.2	best	random	3	4	5	6	7	8	9
Acc	0.751445	0.722543	0.757225	0.757225	0.745665	0.751445	0.751445	0.751445	0.751445	0.780347	0.716763	0.710983	0.716763	0.780347	0.843931	0.757225	0.676301	0.751445		Acc	0.786127	0.676301	0.809249	0.786127	0.786127	0.786127	0.786127	0.786127	0.786127	0.601156	0.606936	0.618497	0.705202	0.83815	0.82659	0.83237	0.82659	0.820809		Acc	0.82659	0.641618	0.861272	0.82659	0.82659	0.82659	0.82659	0.82659	0.82659
Pre	0.71	0.694737	0.704762	0.717172	0.70297	0.71	0.71	0.71	0.71	0.737374	0.730769	0.701149	0.660714	0.742268	0.815217	0.717172	0.652632	0.71		Pre	0.785714	0.662921	0.795455	0.77907	0.785714	0.785714	0.785714	0.785714	0.785714	0.586957	0.597701	0.606742	0.7125	0.820225	0.823529	0.811111	0.816092	0.8		Pre	0.831325	0.632184	0.850575	0.831325	0.831325	0.831325	0.831325	0.831325	0.831325
Rec	0.835294	0.776471	0.870588	0.835294	0.835294	0.835294	0.835294	0.835294	0.835294	0.858824	0.670588	0.717647	0.870588	0.847059	0.882353	0.835294	0.729412	0.835294		Rec	0.776471	0.694118	0.823529	0.788235	0.776471	0.776471	0.776471	0.776471	0.776471	0.635294	0.611765	0.635294	0.670588	0.858824	0.823529	0.858824	0.835294	0.847059		Rec	0.811765	0.647059	0.870588	0.811765	0.811765	0.811765	0.811765	0.811765	0.811765
F	0.767568	0.733333	0.778947	0.771739	0.763441	0.767568	0.767568	0.767568	0.767568	0.793478	0.699387	0.709302	0.751269	0.791209	0.847458	0.771739	0.688889	0.767568		F	0.781065	0.678161	0.809249	0.783626	0.781065	0.781065	0.781065	0.781065	0.781065	0.610169	0.604651	0.62069	0.690909	0.83908	0.823529	0.834286	0.825581	0.822857		F	0.821429	0.639535	0.860465	0.821429	0.821429	0.821429	0.821429	0.821429	0.821429
AUROC	0.752874	0.723463	0.778743	0.675134	0.619318	0.752874	0.752874	0.752874	0.752874	0.721257	0.728075	0.680615	0.68369	0.771324	0.777741	0.803476	0.718115	0.790374		AUROC	0.785963	0.676604	0.838636	0.717981	0.785963	0.785963	0.785963	0.785963	0.785963	0.585428	0.608021	0.659759	0.784291	0.824465	0.735561	0.827874	0.844786	0.830615		AUROC	0.826337	0.641711	0.876337	0.825401	0.826337	0.826337	0.826337	0.826337	0.826337
w=0.3	best	random	3	4	5	6	7	8	9	3	103	203	303	403	503	603	703	803		w=0.3	best	random	3	4	5	6	7	8	9	3	103	203	303	403	503	603	703	803		w=0.3	best	random	3	4	5	6	7	8	9
Acc	0.780347	0.734104	0.791908	0.786127	0.780347	0.780347	0.780347	0.780347	0.780347	0.780347	0.83237	0.786127	0.786127	0.768786	0.809249	0.820809	0.728324	0.809249		Acc	0.705202	0.687861	0.745665	0.722543	0.705202	0.705202	0.705202	0.705202	0.705202	0.65896	0.676301	0.612717	0.867052	0.774566	0.815029	0.693642	0.722543	0.774566		Acc	0.774566	0.722543	0.797688	0.774566	0.774566	0.774566	0.774566	0.774566	0.774566
Pre	0.752688	0.719101	0.775281	0.77907	0.752688	0.752688	0.752688	0.752688	0.752688	0.737374	0.825581	0.755319	0.726415	0.727273	0.788889	0.793478	0.731707	0.770833		Pre	0.707317	0.67033	0.788732	0.74026	0.707317	0.707317	0.707317	0.707317	0.707317	0.658537	0.659341	0.602273	0.8875	0.780488	0.835443	0.681818	0.728395	0.802632		Pre	0.767442	0.698925	0.777778	0.767442	0.767442	0.767442	0.767442	0.767442	0.767442
Rec	0.823529	0.752941	0.811765	0.788235	0.823529	0.823529	0.823529	0.823529	0.823529	0.858824	0.835294	0.835294	0.905882	0.847059	0.835294	0.858824	0.705882	0.870588		Rec	0.682353	0.717647	0.658824	0.670588	0.682353	0.682353	0.682353	0.682353	0.682353	0.635294	0.705882	0.623529	0.835294	0.752941	0.776471	0.705882	0.694118	0.717647		Rec	0.776471	0.764706	0.823529	0.776471	0.776471	0.776471	0.776471	0.776471	0.776471
F	0.786517	0.735632	0.793103	0.783626	0.786517	0.786517	0.786517	0.786517	0.786517	0.793478	0.830409	0.793296	0.806283	0.782609	0.811429	0.824859	0.718563	0.81768		F	0.694611	0.693182	0.717949	0.703704	0.694611	0.694611	0.694611	0.694611	0.694611	0.646707	0.681818	0.612717	0.860606	0.766467	0.804878	0.693642	0.710843	0.757764		F	0.77193	0.730337	0.8	0.77193	0.77193	0.77193	0.77193	0.77193	0.77193
AUROC	0.781083	0.734425	0.735495	0.828543	0.785762	0.781083	0.781083	0.781083	0.781083	0.721257	0.803342	0.70508	0.669118	0.714906	0.735829	0.753676	0.709358	0.714773		AUROC	0.704813	0.688369	0.681618	0.629412	0.704813	0.704813	0.704813	0.704813	0.704813	0.599198	0.621925	0.639639	0.872126	0.71631	0.733489	0.741578	0.726604	0.73115		AUROC	0.774599	0.723262	0.811832	0.777807	0.774599	0.774599	0.774599	0.774599	0.774599
w=0.4	best	random	3	4	5	6	7	8	9	3	103	203	303	403	503	603	703	803		w=0.4	best	random	3	4	5	6	7	8	9	3	103	203	303	403	503	603	703	803		w=0.4	best	random	3	4	5	6	7	8	9
Acc	0.693642	0.676301	0.722543	0.728324	0.705202	0.693642	0.693642	0.693642	0.693642	0.710983	0.722543	0.67052	0.595376	0.809249	0.728324	0.682081	0.641618	0.722543		Acc	0.751445	0.728324	0.751445	0.745665	0.751445	0.751445	0.751445	0.751445	0.751445	0.612717	0.65896	0.606936	0.855491	0.791908	0.82659	0.757225	0.728324	0.774566		Acc	0.791908	0.687861	0.820809	0.815029	0.791908	0.791908	0.791908	0.791908	0.791908
Pre	0.670213	0.670588	0.707865	0.715909	0.684783	0.670213	0.670213	0.670213	0.670213	0.705882	0.707865	0.659091	0.590361	0.802326	0.715909	0.666667	0.618557	0.707865		Pre	0.7625	0.711111	0.776316	0.753086	0.7625	0.7625	0.7625	0.7625	0.7625	0.584906	0.644444	0.597701	0.865854	0.788235	0.831325	0.765432	0.72093	0.780488		Pre	0.788235	0.666667	0.806818	0.82716	0.788235	0.788235	0.788235	0.788235	0.788235
Rec	0.741176	0.670588	0.741176	0.741176	0.741176	0.741176	0.741176	0.741176	0.741176	0.705882	0.741176	0.682353	0.576471	0.811765	0.741176	0.705882	0.705882	0.741176		Rec	0.717647	0.752941	0.694118	0.717647	0.717647	0.717647	0.717647	0.717647	0.717647	0.729412	0.682353	0.611765	0.835294	0.788235	0.811765	0.729412	0.729412	0.752941		Rec	0.788235	0.729412	0.835294	0.788235	0.788235	0.788235	0.788235	0.788235	0.788235
F	0.703911	0.670588	0.724138	0.728324	0.711864	0.703911	0.703911	0.703911	0.703911	0.705882	0.724138	0.67052	0.583333	0.807018	0.728324	0.685714	0.659341	0.724138		F	0.739394	0.731429	0.732919	0.73494	0.739394	0.739394	0.739394	0.739394	0.739394	0.649215	0.662857	0.604651	0.850299	0.788235	0.821429	0.746988	0.725146	0.766467		F	0.788235	0.696629	0.820809	0.807229	0.788235	0.788235	0.788235	0.788235	0.788235
AUROC	0.694452	0.676203	0.785628	0.755214	0.709759	0.698262	0.694452	0.694452	0.694452	0.679211	0.743182	0.64873	0.670789	0.836631	0.708289	0.725134	0.669184	0.751003		AUROC	0.750869	0.728743	0.696123	0.666778	0.750869	0.750869	0.750869	0.750869	0.750869	0.498997	0.658222	0.634024	0.857955	0.725334	0.745922	0.763369	0.722527	0.727273		AUROC	0.791845	0.68857	0.84492	0.764706	0.791845	0.791845	0.791845	0.791845	0.791845
w=0.5	best	random	3	4	5	6	7	8	9	3	103	203	303	403	503	603	703	803		w=0.5	best	random	3	4	5	6	7	8	9	3	103	203	303	403	503	603	703	803		w=0.5	best	random	3	4	5	6	7	8	9
Acc	0.728324	0.745665	0.82659	0.67052	0.751445	0.722543	0.745665	0.745665	0.745665	0.560694	0.479769	0.526012	0.699422	0.687861	0.734104	0.682081	0.780347	0.624277		Acc	0.728324	0.716763	0.745665	0.734104	0.728324	0.728324	0.728324	0.728324	0.728324	0.606936	0.682081	0.618497	0.849711	0.768786	0.820809	0.676301	0.728324	0.780347		Acc	0.745665	0.630058	0.780347	0.751445	0.745665	0.745665	0.745665	0.745665	0.745665
Pre	0.715909	0.759494	0.752294	0.662791	0.7625	0.728395	0.759494	0.759494	0.759494	0.556962	0.475728	0.514563	0.770492	0.682353	0.76	0.644231	0.821918	0.59434		Pre	0.7375	0.695652	0.766234	0.753247	0.7375	0.7375	0.7375	0.7375	0.7375	0.580952	0.663043	0.606742	0.864198	0.771084	0.829268	0.662921	0.72093	0.790123		Pre	0.72043	0.610526	0.770115	0.728261	0.72043	0.72043	0.72043	0.72043	0.72043
Rec	0.741176	0.705882	0.964706	0.670588	0.717647	0.694118	0.705882	0.705882	0.705882	0.517647	0.576471	0.623529	0.552941	0.682353	0.670588	0.788235	0.705882	0.741176		Rec	0.694118	0.752941	0.694118	0.682353	0.694118	0.694118	0.694118	0.694118	0.694118	0.717647	0.717647	0.635294	0.823529	0.752941	0.8	0.694118	0.729412	0.752941		Rec	0.788235	0.682353	0.788235	0.788235	0.788235	0.788235	0.788235	0.788235	0.788235
F	0.728324	0.731707	0.845361	0.666667	0.739394	0.710843	0.731707	0.731707	0.731707	0.536585	0.521277	0.56383	0.643836	0.682353	0.7125	0.708995	0.759494	0.659686		F	0.715152	0.723164	0.728395	0.716049	0.715152	0.715152	0.715152	0.715152	0.715152	0.642105	0.689266	0.62069	0.843373	0.761905	0.814371	0.678161	0.725146	0.771084		F	0.752809	0.644444	0.77907	0.757062	0.752809	0.752809	0.752809	0.752809	0.752809
AUROC	0.728543	0.744987	0.833021	0.731618	0.80615	0.751537	0.748329	0.749599	0.744987	0.49893	0.510227	0.571658	0.71143	0.675	0.661965	0.677674	0.699866	0.695388		AUROC	0.727741	0.71738	0.709626	0.649599	0.727741	0.727741	0.727741	0.727741	0.727741	0.565374	0.631551	0.613971	0.859091	0.733289	0.735628	0.73008	0.737767	0.75		AUROC	0.74639	0.630949	0.736698	0.756283	0.74639	0.74639	0.74639	0.74639	0.74639
w=0.6	best	random	3	4	5	6	7	8	9	3	103	203	303	403	503	603	703	803		w=0.6	best	random	3	4	5	6	7	8	9	3	103	203	303	403	503	603	703	803		w=0.6	best	random	3	4	5	6	7	8	9
Acc	0.699422	0.739884	0.768786	0.676301	0.751445	0.716763	0.739884	0.739884	0.739884	0.560694	0.716763	0.676301	0.722543	0.768786	0.734104	0.65896	0.768786	0.612717		Acc	0.705202	0.699422	0.716763	0.716763	0.705202	0.705202	0.705202	0.705202	0.705202	0.716763	0.722543	0.722543	0.815029	0.739884	0.809249	0.676301	0.716763	0.745665		Acc	0.739884	0.624277	0.757225	0.751445	0.745665	0.739884	0.739884	0.739884	0.739884
Pre	0.685393	0.743902	0.689076	0.670588	0.7625	0.709302	0.743902	0.743902	0.743902	0.556962	0.645161	0.730159	0.836364	0.771084	0.76	0.666667	0.808219	0.597826		Pre	0.707317	0.677419	0.725	0.719512	0.707317	0.707317	0.707317	0.707317	0.707317	0.7	0.707865	0.694737	0.819277	0.732558	0.825	0.662921	0.704545	0.746988		Pre	0.722222	0.606383	0.747126	0.738636	0.730337	0.722222	0.722222	0.722222	0.722222
Rec	0.717647	0.717647	0.964706	0.670588	0.717647	0.717647	0.717647	0.717647	0.717647	0.517647	0.941176	0.541176	0.541176	0.752941	0.670588	0.611765	0.694118	0.647059		Rec	0.682353	0.741176	0.682353	0.694118	0.682353	0.682353	0.682353	0.682353	0.682353	0.741176	0.741176	0.776471	0.8	0.741176	0.776471	0.694118	0.729412	0.729412		Rec	0.764706	0.670588	0.764706	0.764706	0.764706	0.764706	0.764706	0.764706	0.764706
F	0.701149	0.730539	0.803922	0.670588	0.739394	0.71345	0.730539	0.730539	0.730539	0.536585	0.76555	0.621622	0.657143	0.761905	0.7125	0.638037	0.746835	0.621469		F	0.694611	0.707865	0.70303	0.706587	0.694611	0.694611	0.694611	0.694611	0.694611	0.72	0.724138	0.733333	0.809524	0.736842	0.8	0.678161	0.716763	0.738095		F	0.742857	0.636872	0.755814	0.751445	0.747126	0.742857	0.742857	0.742857	0.742857
AUROC	0.699733	0.739505	0.795455	0.744452	0.812767	0.73984	0.743984	0.743984	0.739505	0.49238	0.524532	0.702674	0.750602	0.699599	0.661965	0.729011	0.670856	0.640107		AUROC	0.704813	0.700134	0.698596	0.645588	0.704813	0.704813	0.704813	0.704813	0.704813	0.584291	0.653877	0.737968	0.85381	0.713436	0.743783	0.73008	0.736163	0.751738		AUROC	0.740307	0.625067	0.716377	0.760361	0.745989	0.740307	0.740307	0.740307	0.740307
w=0.7	best	random	3	4	5	6	7	8	9	3	103	203	303	403	503	603	703	803		w=0.7	best	random	3	4	5	6	7	8	9	3	103	203	303	403	503	603	703	803		w=0.7	best	random	3	4	5	6	7	8	9
Acc	0.699422	0.682081	0.739884	0.710983	0.705202	0.699422	0.699422	0.699422	0.699422	0.739884	0.763006	0.745665	0.66474	0.710983	0.780347	0.780347	0.682081	0.751445		Acc	0.710983	0.728324	0.739884	0.757225	0.780347	0.687861	0.774566	0.728324	0.728324	0.641618	0.66474	0.693642	0.624277	0.67052	0.624277	0.618497	0.566474	0.653179		Acc	0.653179	0.630058	0.676301	0.65896	0.65896	0.653179	0.653179	0.653179	0.653179
Pre	0.681319	0.697368	0.75	0.701149	0.688889	0.681319	0.681319	0.681319	0.681319	0.692308	0.755814	0.72043	0.670886	0.710843	0.758242	0.783133	0.670455	0.756098		Pre	0.710843	0.69	0.738095	0.704762	0.728155	0.64486	0.73	0.69	0.69	0.605505	0.675325	0.670213	0.604167	0.655556	0.602041	0.614458	0.55102	0.628866		Pre	0.634409	0.617978	0.683544	0.638298	0.641304	0.634409	0.634409	0.634409	0.634409
Rec	0.729412	0.623529	0.705882	0.717647	0.729412	0.729412	0.729412	0.729412	0.729412	0.847059	0.764706	0.788235	0.623529	0.694118	0.811765	0.764706	0.694118	0.729412		Rec	0.694118	0.811765	0.729412	0.870588	0.882353	0.811765	0.858824	0.811765	0.811765	0.776471	0.611765	0.741176	0.682353	0.694118	0.694118	0.6	0.635294	0.717647		Rec	0.694118	0.647059	0.635294	0.705882	0.694118	0.694118	0.694118	0.694118	0.694118
F	0.704545	0.658385	0.727273	0.709302	0.708571	0.704545	0.704545	0.704545	0.704545	0.761905	0.760234	0.752809	0.646341	0.702381	0.784091	0.77381	0.682081	0.742515		F	0.702381	0.745946	0.733728	0.778947	0.797872	0.71875	0.789189	0.745946	0.745946	0.680412	0.641975	0.703911	0.640884	0.674286	0.644809	0.607143	0.590164	0.67033		F	0.662921	0.632184	0.658537	0.670391	0.666667	0.662921	0.662921	0.662921	0.662921
AUROC	0.699933	0.681083	0.73623	0.744519	0.715909	0.703877	0.699933	0.699933	0.699933	0.718382	0.802139	0.795187	0.727273	0.75635	0.859091	0.805348	0.756952	0.756818		AUROC	0.710695	0.729746	0.752406	0.776337	0.700869	0.537166	0.666711	0.728676	0.729746	0.672928	0.692981	0.762099	0.633155	0.724398	0.537901	0.656618	0.619519	0.717781		AUROC	0.653877	0.630348	0.68623	0.673262	0.659559	0.653877	0.653877	0.653877	0.653877
w=0.8	best	random	3	4	5	6	7	8	9	3	103	203	303	403	503	603	703	803		w=0.8	best	random	3	4	5	6	7	8	9	3	103	203	303	403	503	603	703	803		w=0.8	best	random	3	4	5	6	7	8	9
Acc	0.705202	0.716763	0.693642	0.699422	0.699422	0.687861	0.716763	0.716763	0.716763	0.566474	0.739884	0.65896	0.878613	0.82659	0.722543	0.699422	0.699422	0.728324		Acc	0.710983	0.67052	0.722543	0.728324	0.710983	0.710983	0.710983	0.710983	0.710983	0.612717	0.699422	0.65896	0.763006	0.774566	0.820809	0.763006	0.710983	0.763006		Acc	0.653179	0.65896	0.641618	0.635838	0.641618	0.693642	0.676301	0.65896	0.65896
Pre	0.688889	0.709302	0.673913	0.677419	0.698795	0.678161	0.709302	0.709302	0.709302	0.54902	0.743902	0.635417	0.840426	0.802198	0.703297	0.685393	0.670103	0.702128		Pre	0.710843	0.655556	0.728395	0.72619	0.710843	0.710843	0.710843	0.710843	0.710843	0.597826	0.689655	0.638298	0.761905	0.780488	0.793478	0.761905	0.701149	0.775		Pre	0.626263	0.654762	0.629213	0.644737	0.623656	0.666667	0.683544	0.654762	0.654762
Rec	0.729412	0.717647	0.729412	0.741176	0.682353	0.694118	0.717647	0.717647	0.717647	0.658824	0.717647	0.717647	0.929412	0.858824	0.752941	0.717647	0.764706	0.776471		Rec	0.694118	0.694118	0.694118	0.717647	0.694118	0.694118	0.694118	0.694118	0.694118	0.647059	0.705882	0.705882	0.752941	0.752941	0.858824	0.752941	0.717647	0.729412		Rec	0.729412	0.647059	0.658824	0.576471	0.682353	0.752941	0.635294	0.647059	0.647059
F	0.708571	0.71345	0.700565	0.707865	0.690476	0.686047	0.71345	0.71345	0.71345	0.59893	0.730539	0.674033	0.882682	0.829545	0.727273	0.701149	0.714286	0.73743		F	0.702381	0.674286	0.710843	0.721893	0.702381	0.702381	0.702381	0.702381	0.702381	0.621469	0.697674	0.670391	0.757396	0.766467	0.824859	0.757396	0.709302	0.751515		F	0.673913	0.650888	0.643678	0.608696	0.651685	0.707182	0.658537	0.650888	0.650888
AUROC	0.705615	0.716778	0.720455	0.729545	0.72246	0.685094	0.716778	0.716778	0.716778	0.575535	0.790842	0.613168	0.871858	0.825936	0.725936	0.699733	0.704278	0.729144		AUROC	0.710695	0.670922	0.696257	0.657152	0.710695	0.710695	0.710695	0.710695	0.710695	0.615307	0.668249	0.728543	0.792447	0.782353	0.790775	0.704746	0.723529	0.695053		AUROC	0.654479	0.658757	0.512032	0.612233	0.677072	0.655348	0.687032	0.658757	0.658757
w=0.9	best	random	3	4	5	6	7	8	9	3	103	203	303	403	503	603	703	803		w=0.9	best	random	3	4	5	6	7	8	9	3	103	203	303	403	503	603	703	803		w=0.9	best	random	3	4	5	6	7	8	9
Acc	0.699422	0.745665	0.710983	0.705202	0.705202	0.716763	0.745665	0.745665	0.745665	0.601156	0.728324	0.687861	0.901734	0.83815	0.751445	0.693642	0.751445	0.66474		Acc	0.710983	0.682081	0.722543	0.728324	0.710983	0.710983	0.710983	0.710983	0.710983	0.612717	0.676301	0.65896	0.763006	0.757225	0.820809	0.763006	0.710983	0.763006		Acc	0.635838	0.65896	0.624277	0.647399	0.66474	0.66474	0.65896	0.65896	0.65896
Pre	0.698795	0.741176	0.688172	0.680851	0.680851	0.704545	0.741176	0.741176	0.741176	0.586957	0.731707	0.67033	0.886364	0.8	0.744186	0.670213	0.714286	0.68		Pre	0.710843	0.663043	0.728395	0.72619	0.710843	0.710843	0.710843	0.710843	0.710843	0.597826	0.666667	0.638298	0.761905	0.759036	0.793478	0.761905	0.701149	0.775		Pre	0.619565	0.658537	0.611111	0.666667	0.636364	0.645161	0.671053	0.658537	0.658537
Rec	0.682353	0.741176	0.752941	0.752941	0.752941	0.729412	0.741176	0.741176	0.741176	0.635294	0.705882	0.717647	0.917647	0.894118	0.752941	0.741176	0.823529	0.6		Rec	0.694118	0.717647	0.694118	0.717647	0.694118	0.694118	0.694118	0.694118	0.694118	0.647059	0.682353	0.705882	0.752941	0.741176	0.858824	0.752941	0.717647	0.729412		Rec	0.670588	0.635294	0.647059	0.564706	0.741176	0.705882	0.6	0.635294	0.635294
F	0.690476	0.741176	0.719101	0.715084	0.715084	0.716763	0.741176	0.741176	0.741176	0.610169	0.718563	0.693182	0.901734	0.844444	0.748538	0.703911	0.765027	0.6375		F	0.702381	0.689266	0.710843	0.721893	0.702381	0.702381	0.702381	0.702381	0.702381	0.621469	0.674419	0.670391	0.757396	0.75	0.824859	0.757396	0.709302	0.751515		F	0.644068	0.646707	0.628571	0.611465	0.684783	0.674157	0.63354	0.646707	0.646707
AUROC	0.699131	0.745588	0.774465	0.750668	0.790508	0.73877	0.754011	0.745588	0.745588	0.627473	0.782888	0.618917	0.902874	0.838503	0.750067	0.694452	0.744652	0.667045		AUROC	0.710695	0.682687	0.696257	0.657152	0.710695	0.710695	0.710695	0.710695	0.710695	0.603342	0.681551	0.728543	0.792447	0.764706	0.790775	0.704746	0.723529	0.695053		AUROC	0.63643	0.658556	0.496658	0.587767	0.67861	0.62119	0.668984	0.658556	0.658556
[truncated: 332 more columns]

## Sheet: d=9
lambda=1	S		D							M											lambda=2	S		D							M											lambda=3	S		D
w=0.1	best	random	3	4	5	6	7	8	9	3	103	203	303	403	503	603	703	803	903		w=0.1	best	random	3	4	5	6	7	8	9	3	103	203	303	403	503	603	703	803	903		w=0.1	best	random	3	4	5	6	7
Acc	0.780347	0.763006	0.797688	0.791908	0.780347	0.780347	0.780347	0.780347	0.780347	0.647399	0.768786	0.705202	0.716763	0.849711	0.768786	0.705202	0.728324	0.710983	0.83237		Acc	0.780347	0.763006	0.797688	0.791908	0.780347	0.780347	0.780347	0.780347	0.780347	0.647399	0.768786	0.705202	0.716763	0.849711	0.768786	0.705202	0.728324	0.710983	0.83237		Acc	0.797688	0.635838	0.803468	0.820809	0.797688	0.797688	0.797688
Pre	0.764045	0.782051	0.771739	0.775281	0.764045	0.764045	0.764045	0.764045	0.764045	0.59375	0.706422	0.702381	0.709302	0.831461	0.741935	0.666667	0.731707	0.701149	0.818182		Pre	0.764045	0.782051	0.771739	0.775281	0.764045	0.764045	0.764045	0.764045	0.764045	0.59375	0.706422	0.702381	0.709302	0.831461	0.741935	0.666667	0.731707	0.701149	0.818182		Pre	0.777778	0.627907	0.78022	0.793478	0.777778	0.777778	0.777778
Rec	0.8	0.717647	0.835294	0.811765	0.8	0.8	0.8	0.8	0.8	0.894118	0.905882	0.694118	0.717647	0.870588	0.811765	0.8	0.705882	0.717647	0.847059		Rec	0.8	0.717647	0.835294	0.811765	0.8	0.8	0.8	0.8	0.8	0.894118	0.905882	0.694118	0.717647	0.870588	0.811765	0.8	0.705882	0.717647	0.847059		Rec	0.823529	0.635294	0.835294	0.858824	0.823529	0.823529	0.823529
F	0.781609	0.748466	0.80226	0.793103	0.781609	0.781609	0.781609	0.781609	0.781609	0.713615	0.793814	0.698225	0.71345	0.850575	0.775281	0.727273	0.718563	0.709302	0.83237		F	0.781609	0.748466	0.80226	0.793103	0.781609	0.781609	0.781609	0.781609	0.781609	0.713615	0.793814	0.698225	0.71345	0.850575	0.775281	0.727273	0.718563	0.709302	0.83237		F	0.8	0.631579	0.806818	0.824859	0.8	0.8	0.8
AUROC	0.780682	0.762233	0.850401	0.734559	0.780682	0.780682	0.780682	0.780682	0.780682	0.613636	0.621591	0.604545	0.704278	0.869987	0.778075	0.637032	0.710628	0.781083	0.877273		AUROC	0.780682	0.762233	0.850401	0.734559	0.780682	0.780682	0.780682	0.780682	0.780682	0.613636	0.621591	0.604545	0.704278	0.869987	0.778075	0.637032	0.710628	0.781083	0.877273		AUROC	0.798128	0.635829	0.824265	0.829612	0.798128	0.798128	0.798128
w=0.2	best	random	3	4	5	6	7	8	9	3	103	203	303	403	503	603	703	803	903		w=0.2	best	random	3	4	5	6	7	8	9	3	103	203	303	403	503	603	703	803	903		w=0.2	best	random	3	4	5	6	7
Acc	0.763006	0.687861	0.803468	0.83237	0.763006	0.763006	0.763006	0.763006	0.763006	0.589595	0.705202	0.641618	0.739884	0.768786	0.763006	0.786127	0.687861	0.734104	0.809249		Acc	0.763006	0.687861	0.803468	0.83237	0.763006	0.763006	0.763006	0.763006	0.763006	0.589595	0.705202	0.641618	0.739884	0.768786	0.763006	0.786127	0.687861	0.734104	0.809249		Acc	0.872832	0.647399	0.849711	0.872832	0.872832	0.872832	0.872832
Pre	0.755814	0.663158	0.78022	0.825581	0.755814	0.755814	0.755814	0.755814	0.755814	0.559322	0.657407	0.626374	0.717391	0.777778	0.744444	0.772727	0.682353	0.73494	0.817073		Pre	0.755814	0.663158	0.78022	0.825581	0.755814	0.755814	0.755814	0.755814	0.755814	0.559322	0.657407	0.626374	0.717391	0.777778	0.744444	0.772727	0.682353	0.73494	0.817073		Pre	0.879518	0.636364	0.847059	0.879518	0.879518	0.879518	0.879518
Rec	0.764706	0.741176	0.835294	0.835294	0.764706	0.764706	0.764706	0.764706	0.764706	0.776471	0.835294	0.670588	0.776471	0.741176	0.788235	0.8	0.682353	0.717647	0.788235		Rec	0.764706	0.741176	0.835294	0.835294	0.764706	0.764706	0.764706	0.764706	0.764706	0.776471	0.835294	0.670588	0.776471	0.741176	0.788235	0.8	0.682353	0.717647	0.788235		Rec	0.858824	0.658824	0.847059	0.858824	0.858824	0.858824	0.858824
F	0.760234	0.7	0.806818	0.830409	0.760234	0.760234	0.760234	0.760234	0.760234	0.650246	0.735751	0.647727	0.745763	0.759036	0.765714	0.786127	0.682353	0.72619	0.802395		F	0.760234	0.7	0.806818	0.830409	0.760234	0.760234	0.760234	0.760234	0.760234	0.650246	0.735751	0.647727	0.745763	0.759036	0.765714	0.786127	0.682353	0.72619	0.802395		F	0.869048	0.647399	0.847059	0.869048	0.869048	0.869048	0.869048
AUROC	0.763035	0.68877	0.825802	0.783021	0.763035	0.763035	0.763035	0.763035	0.763035	0.592179	0.562701	0.560628	0.662366	0.748663	0.69639	0.737968	0.615307	0.641578	0.759091		AUROC	0.763035	0.68877	0.825802	0.783021	0.763035	0.763035	0.763035	0.763035	0.763035	0.592179	0.562701	0.560628	0.662366	0.748663	0.69639	0.737968	0.615307	0.641578	0.759091		AUROC	0.872594	0.647594	0.863102	0.872594	0.872594	0.872594	0.872594
w=0.3	best	random	3	4	5	6	7	8	9	3	103	203	303	403	503	603	703	803	903		w=0.3	best	random	3	4	5	6	7	8	9	3	103	203	303	403	503	603	703	803	903		w=0.3	best	random	3	4	5	6	7
Acc	0.682081	0.786127	0.774566	0.624277	0.751445	0.757225	0.780347	0.786127	0.786127	0.722543	0.606936	0.566474	0.560694	0.601156	0.710983	0.572254	0.595376	0.716763	0.751445		Acc	0.682081	0.786127	0.774566	0.624277	0.751445	0.757225	0.780347	0.786127	0.786127	0.722543	0.606936	0.566474	0.560694	0.601156	0.710983	0.572254	0.595376	0.716763	0.751445		Acc	0.797688	0.757225	0.786127	0.797688	0.797688	0.797688	0.797688
Pre	0.6875	0.766667	0.870968	0.602041	0.723404	0.736264	0.758242	0.766667	0.766667	0.707865	0.604938	0.555556	0.549451	0.578431	0.721519	0.556701	0.588235	0.704545	0.723404		Pre	0.6875	0.766667	0.870968	0.602041	0.723404	0.736264	0.758242	0.766667	0.766667	0.707865	0.604938	0.555556	0.549451	0.578431	0.721519	0.556701	0.588235	0.704545	0.723404		Pre	0.804878	0.741573	0.766667	0.804878	0.804878	0.804878	0.804878
Rec	0.647059	0.811765	0.635294	0.694118	0.8	0.788235	0.811765	0.811765	0.811765	0.741176	0.576471	0.588235	0.588235	0.694118	0.670588	0.635294	0.588235	0.729412	0.8		Rec	0.647059	0.811765	0.635294	0.694118	0.8	0.788235	0.811765	0.811765	0.811765	0.741176	0.576471	0.588235	0.588235	0.694118	0.670588	0.635294	0.588235	0.729412	0.8		Rec	0.776471	0.776471	0.811765	0.776471	0.776471	0.776471	0.776471
F	0.666667	0.788571	0.734694	0.644809	0.759777	0.761364	0.784091	0.788571	0.788571	0.724138	0.590361	0.571429	0.568182	0.631016	0.695122	0.593407	0.588235	0.716763	0.759777		F	0.666667	0.788571	0.734694	0.644809	0.759777	0.761364	0.784091	0.788571	0.788571	0.724138	0.590361	0.571429	0.568182	0.631016	0.695122	0.593407	0.588235	0.716763	0.759777		F	0.790419	0.758621	0.788571	0.790419	0.790419	0.790419	0.790419
AUROC	0.681484	0.786564	0.784759	0.705949	0.780882	0.794184	0.787968	0.786564	0.786564	0.694051	0.606417	0.573529	0.561163	0.54111	0.722928	0.596524	0.613369	0.721123	0.752273		AUROC	0.681484	0.786564	0.784759	0.705949	0.780882	0.794184	0.787968	0.786564	0.786564	0.694051	0.606417	0.573529	0.561163	0.54111	0.722928	0.596524	0.613369	0.721123	0.752273		AUROC	0.797326	0.757553	0.806618	0.806952	0.797326	0.797326	0.797326
w=0.4	best	random	3	4	5	6	7	8	9	3	103	203	303	403	503	603	703	803	903		w=0.4	best	random	3	4	5	6	7	8	9	3	103	203	303	403	503	603	703	803	903		w=0.4	best	random	3	4	5	6	7
Acc	0.699422	0.66474	0.710983	0.693642	0.699422	0.699422	0.699422	0.699422	0.699422	0.630058	0.786127	0.763006	0.763006	0.774566	0.716763	0.734104	0.757225	0.809249	0.722543		Acc	0.699422	0.66474	0.710983	0.693642	0.699422	0.699422	0.699422	0.699422	0.699422	0.630058	0.786127	0.763006	0.763006	0.774566	0.716763	0.734104	0.757225	0.809249	0.722543		Acc	0.82659	0.763006	0.820809	0.820809	0.82659	0.82659	0.82659
Pre	0.703704	0.642105	0.716049	0.695122	0.703704	0.703704	0.703704	0.703704	0.703704	0.577778	0.735294	0.744444	0.744444	0.77381	0.7	0.693069	0.765432	0.802326	0.712644		Pre	0.703704	0.642105	0.716049	0.695122	0.703704	0.703704	0.703704	0.703704	0.703704	0.577778	0.735294	0.744444	0.744444	0.77381	0.7	0.693069	0.765432	0.802326	0.712644		Pre	0.831325	0.768293	0.813953	0.829268	0.831325	0.831325	0.831325
Rec	0.670588	0.717647	0.682353	0.670588	0.670588	0.670588	0.670588	0.670588	0.670588	0.917647	0.882353	0.788235	0.788235	0.764706	0.741176	0.823529	0.729412	0.811765	0.729412		Rec	0.670588	0.717647	0.682353	0.670588	0.670588	0.670588	0.670588	0.670588	0.670588	0.917647	0.882353	0.788235	0.788235	0.764706	0.741176	0.823529	0.729412	0.811765	0.729412		Rec	0.811765	0.741176	0.823529	0.8	0.811765	0.811765	0.811765
F	0.686747	0.677778	0.698795	0.682635	0.686747	0.686747	0.686747	0.686747	0.686747	0.709091	0.802139	0.765714	0.765714	0.769231	0.72	0.752688	0.746988	0.807018	0.72093		F	0.686747	0.677778	0.698795	0.682635	0.686747	0.686747	0.686747	0.686747	0.686747	0.709091	0.802139	0.765714	0.765714	0.769231	0.72	0.752688	0.746988	0.807018	0.72093		F	0.821429	0.754491	0.818713	0.814371	0.821429	0.821429	0.821429
AUROC	0.69893	0.665642	0.630481	0.624398	0.703209	0.69893	0.69893	0.69893	0.69893	0.492447	0.721858	0.666444	0.764505	0.755281	0.562834	0.648396	0.724398	0.71631	0.65615		AUROC	0.69893	0.665642	0.630481	0.624398	0.703209	0.69893	0.69893	0.69893	0.69893	0.492447	0.721858	0.666444	0.764505	0.755281	0.562834	0.648396	0.724398	0.71631	0.65615		AUROC	0.826337	0.762634	0.844251	0.76484	0.826337	0.826337	0.826337
w=0.5	best	random	3	4	5	6	7	8	9	3	103	203	303	403	503	603	703	803	903		w=0.5	best	random	3	4	5	6	7	8	9	3	103	203	303	403	503	603	703	803	903		w=0.5	best	random	3	4	5	6	7
Acc	0.65896	0.647399	0.693642	0.676301	0.65896	0.65896	0.65896	0.65896	0.65896	0.630058	0.66474	0.763006	0.763006	0.786127	0.710983	0.745665	0.751445	0.809249	0.710983		Acc	0.65896	0.647399	0.693642	0.676301	0.65896	0.65896	0.65896	0.65896	0.65896	0.630058	0.66474	0.763006	0.763006	0.786127	0.710983	0.745665	0.751445	0.809249	0.710983		Acc	0.780347	0.676301	0.803468	0.780347	0.774566	0.780347	0.780347
Pre	0.651163	0.625	0.705128	0.674699	0.651163	0.651163	0.651163	0.651163	0.651163	0.577778	0.621622	0.73913	0.744444	0.785714	0.696629	0.707071	0.7625	0.802326	0.705882		Pre	0.651163	0.625	0.705128	0.674699	0.651163	0.651163	0.651163	0.651163	0.651163	0.577778	0.621622	0.73913	0.744444	0.785714	0.696629	0.707071	0.7625	0.802326	0.705882		Pre	0.747368	0.679012	0.793103	0.747368	0.739583	0.747368	0.747368
Rec	0.658824	0.705882	0.647059	0.658824	0.658824	0.658824	0.658824	0.658824	0.658824	0.917647	0.811765	0.8	0.788235	0.776471	0.729412	0.823529	0.717647	0.811765	0.705882		Rec	0.658824	0.705882	0.647059	0.658824	0.658824	0.658824	0.658824	0.658824	0.658824	0.917647	0.811765	0.8	0.788235	0.776471	0.729412	0.823529	0.717647	0.811765	0.705882		Rec	0.835294	0.647059	0.811765	0.835294	0.835294	0.835294	0.835294
F	0.654971	0.662983	0.674847	0.666667	0.654971	0.654971	0.654971	0.654971	0.654971	0.709091	0.704082	0.768362	0.765714	0.781065	0.712644	0.76087	0.739394	0.807018	0.705882		F	0.654971	0.662983	0.674847	0.666667	0.654971	0.654971	0.654971	0.654971	0.654971	0.709091	0.704082	0.768362	0.765714	0.781065	0.712644	0.76087	0.739394	0.807018	0.705882		F	0.788889	0.662651	0.802326	0.788889	0.78453	0.788889	0.788889
AUROC	0.658957	0.648396	0.630348	0.607219	0.662834	0.658957	0.658957	0.658957	0.658957	0.46992	0.530882	0.659225	0.765441	0.766176	0.570588	0.670321	0.733021	0.724064	0.671791		AUROC	0.658957	0.648396	0.630348	0.607219	0.662834	0.658957	0.658957	0.658957	0.658957	0.46992	0.530882	0.659225	0.765441	0.766176	0.570588	0.670321	0.733021	0.724064	0.671791		AUROC	0.781283	0.675802	0.753275	0.785561	0.775602	0.781283	0.781283
w=0.6	best	random	3	4	5	6	7	8	9	3	103	203	303	403	503	603	703	803	903		w=0.6	best	random	3	4	5	6	7	8	9	3	103	203	303	403	503	603	703	803	903		w=0.6	best	random	3	4	5	6	7
Acc	0.687861	0.676301	0.699422	0.693642	0.687861	0.687861	0.687861	0.687861	0.687861	0.618497	0.653179	0.687861	0.768786	0.797688	0.710983	0.751445	0.705202	0.797688	0.716763		Acc	0.687861	0.676301	0.699422	0.693642	0.687861	0.687861	0.687861	0.687861	0.687861	0.618497	0.653179	0.687861	0.768786	0.797688	0.710983	0.751445	0.705202	0.797688	0.716763		Acc	0.768786	0.774566	0.791908	0.710983	0.774566	0.768786	0.763006
Pre	0.691358	0.670588	0.714286	0.7	0.691358	0.691358	0.691358	0.691358	0.691358	0.57037	0.614679	0.678161	0.752809	0.790698	0.696629	0.71	0.707317	0.784091	0.714286		Pre	0.691358	0.670588	0.714286	0.7	0.691358	0.691358	0.691358	0.691358	0.691358	0.57037	0.614679	0.678161	0.752809	0.790698	0.696629	0.71	0.707317	0.784091	0.714286		Pre	0.764706	0.780488	0.775281	0.710843	0.7875	0.777778	0.775
Rec	0.658824	0.670588	0.647059	0.658824	0.658824	0.658824	0.658824	0.658824	0.658824	0.905882	0.788235	0.694118	0.788235	0.8	0.729412	0.835294	0.682353	0.811765	0.705882		Rec	0.658824	0.670588	0.647059	0.658824	0.658824	0.658824	0.658824	0.658824	0.658824	0.905882	0.788235	0.694118	0.788235	0.8	0.729412	0.835294	0.682353	0.811765	0.705882		Rec	0.764706	0.752941	0.811765	0.694118	0.741176	0.741176	0.729412
F	0.674699	0.670588	0.679012	0.678788	0.674699	0.674699	0.674699	0.674699	0.674699	0.7	0.690722	0.686047	0.770115	0.795322	0.712644	0.767568	0.694611	0.797688	0.710059		F	0.674699	0.670588	0.679012	0.678788	0.674699	0.674699	0.674699	0.674699	0.674699	0.7	0.690722	0.686047	0.770115	0.795322	0.712644	0.767568	0.694611	0.797688	0.710059		F	0.764706	0.766467	0.793103	0.702381	0.763636	0.759036	0.751515
AUROC	0.687366	0.676203	0.675602	0.621324	0.691578	0.687366	0.687366	0.687366	0.687366	0.478676	0.670053	0.613035	0.801738	0.823997	0.59893	0.706751	0.701939	0.722059	0.720989		AUROC	0.687366	0.676203	0.675602	0.621324	0.691578	0.687366	0.687366	0.687366	0.687366	0.478676	0.670053	0.613035	0.801738	0.823997	0.59893	0.706751	0.701939	0.722059	0.720989		AUROC	0.768717	0.774198	0.81611	0.782086	0.728877	0.772527	0.762433
w=0.7	best	random	3	4	5	6	7	8	9	3	103	203	303	403	503	603	703	803	903		w=0.7	best	random	3	4	5	6	7	8	9	3	103	203	303	403	503	603	703	803	903		w=0.7	best	random	3	4	5	6	7
Acc	0.699422	0.716763	0.797688	0.780347	0.786127	0.699422	0.699422	0.716763	0.716763	0.618497	0.751445	0.716763	0.693642	0.716763	0.612717	0.560694	0.710983	0.728324	0.791908		Acc	0.699422	0.716763	0.797688	0.780347	0.786127	0.699422	0.699422	0.716763	0.716763	0.618497	0.751445	0.716763	0.693642	0.716763	0.612717	0.560694	0.710983	0.728324	0.791908		Acc	0.66474	0.716763	0.820809	0.803468	0.774566	0.716763	0.716763
Pre	0.703704	0.704545	0.740385	0.790123	0.76087	0.689655	0.685393	0.704545	0.704545	0.584071	0.71875	0.669811	0.645455	0.7	0.597826	0.542857	0.66055	0.69	0.752577		Pre	0.703704	0.704545	0.740385	0.790123	0.76087	0.689655	0.685393	0.704545	0.704545	0.584071	0.71875	0.669811	0.645455	0.7	0.597826	0.542857	0.66055	0.69	0.752577		Pre	0.645161	0.6875	0.793478	0.793103	0.767442	0.6875	0.6875
Rec	0.670588	0.729412	0.905882	0.752941	0.823529	0.705882	0.717647	0.729412	0.729412	0.776471	0.811765	0.835294	0.835294	0.741176	0.647059	0.670588	0.847059	0.811765	0.858824		Rec	0.670588	0.729412	0.905882	0.752941	0.823529	0.705882	0.717647	0.729412	0.729412	0.776471	0.811765	0.835294	0.835294	0.741176	0.647059	0.670588	0.847059	0.811765	0.858824		Rec	0.705882	0.776471	0.858824	0.811765	0.776471	0.776471	0.776471
F	0.686747	0.716763	0.814815	0.771084	0.79096	0.697674	0.701149	0.716763	0.716763	0.666667	0.762431	0.743455	0.728205	0.72	0.621469	0.6	0.742268	0.745946	0.802198		F	0.686747	0.716763	0.814815	0.771084	0.79096	0.697674	0.701149	0.716763	0.716763	0.666667	0.762431	0.743455	0.728205	0.72	0.621469	0.6	0.742268	0.745946	0.802198		F	0.674157	0.729282	0.824859	0.802326	0.77193	0.729282	0.729282
AUROC	0.69893	0.716979	0.791845	0.782353	0.761364	0.732219	0.710361	0.716979	0.716979	0.572393	0.746925	0.724131	0.704545	0.759091	0.686564	0.417447	0.70508	0.641377	0.783824		AUROC	0.69893	0.716979	0.791845	0.782353	0.761364	0.732219	0.710361	0.716979	0.716979	0.572393	0.746925	0.724131	0.704545	0.759091	0.686564	0.417447	0.70508	0.641377	0.783824		AUROC	0.665441	0.717781	0.84004	0.798864	0.798195	0.717781	0.717781
w=0.8	best	random	3	4	5	6	7	8	9	3	103	203	303	403	503	603	703	803	903		w=0.8	best	random	3	4	5	6	7	8	9	3	103	203	303	403	503	603	703	803	903		w=0.8	best	random	3	4	5	6	7
Acc	0.699422	0.763006	0.797688	0.705202	0.653179	0.739884	0.745665	0.757225	0.763006	0.618497	0.722543	0.514451	0.745665	0.716763	0.687861	0.566474	0.722543	0.728324	0.803468		Acc	0.699422	0.763006	0.797688	0.705202	0.653179	0.739884	0.745665	0.757225	0.763006	0.618497	0.722543	0.514451	0.745665	0.716763	0.687861	0.566474	0.722543	0.728324	0.803468		Acc	0.682081	0.722543	0.647399	0.687861	0.751445	0.722543	0.722543
Pre	0.703704	0.729167	0.740385	0.666667	0.634409	0.708333	0.715789	0.721649	0.729167	0.584071	0.703297	0.506173	0.70297	0.7	0.663158	0.54717	0.672897	0.69	0.8		Pre	0.703704	0.729167	0.740385	0.666667	0.634409	0.708333	0.715789	0.721649	0.729167	0.584071	0.703297	0.506173	0.70297	0.7	0.663158	0.54717	0.672897	0.69	0.8		Pre	0.659574	0.707865	0.639535	0.653465	0.71875	0.703297	0.707865
Rec	0.670588	0.823529	0.905882	0.8	0.694118	0.8	0.8	0.823529	0.823529	0.776471	0.752941	0.482353	0.835294	0.741176	0.741176	0.682353	0.847059	0.811765	0.8		Rec	0.670588	0.823529	0.905882	0.8	0.694118	0.8	0.8	0.823529	0.823529	0.776471	0.752941	0.482353	0.835294	0.741176	0.741176	0.682353	0.847059	0.811765	0.8		Rec	0.729412	0.741176	0.647059	0.776471	0.811765	0.752941	0.741176
F	0.686747	0.773481	0.814815	0.727273	0.662921	0.751381	0.755556	0.769231	0.773481	0.666667	0.727273	0.493976	0.763441	0.72	0.7	0.60733	0.75	0.745946	0.8		F	0.686747	0.773481	0.814815	0.727273	0.662921	0.751381	0.755556	0.769231	0.773481	0.666667	0.727273	0.493976	0.763441	0.72	0.7	0.60733	0.75	0.745946	0.8		F	0.692737	0.724138	0.643275	0.709677	0.762431	0.727273	0.724138
AUROC	0.69893	0.764037	0.791845	0.730214	0.65996	0.766711	0.735896	0.763035	0.764037	0.572393	0.719853	0.650735	0.719652	0.759091	0.769519	0.421123	0.724332	0.641377	0.784492		AUROC	0.69893	0.764037	0.791845	0.730214	0.65996	0.766711	0.735896	0.763035	0.764037	0.572393	0.719853	0.650735	0.719652	0.759091	0.769519	0.421123	0.724332	0.641377	0.784492		AUROC	0.682888	0.722861	0.618516	0.560695	0.770254	0.74385	0.722861
w=0.9	best	random	3	4	5	6	7	8	9	3	103	203	303	403	503	603	703	803	903		w=0.9	best	random	3	4	5	6	7	8	9	3	103	203	303	403	503	603	703	803	903		w=0.9	best	random	3	4	5	6	7
Acc	0.699422	0.705202	0.728324	0.612717	0.641618	0.65896	0.710983	0.699422	0.705202	0.618497	0.728324	0.549133	0.693642	0.763006	0.791908	0.699422	0.693642	0.734104	0.797688		Acc	0.699422	0.705202	0.728324	0.612717	0.641618	0.65896	0.710983	0.699422	0.705202	0.618497	0.728324	0.549133	0.693642	0.763006	0.791908	0.699422	0.693642	0.734104	0.797688		Acc	0.653179	0.722543	0.624277	0.763006	0.687861	0.763006	0.722543
Pre	0.703704	0.697674	0.693878	0.591837	0.626374	0.654762	0.701149	0.694118	0.697674	0.584071	0.706522	0.536842	0.640351	0.729167	0.737864	0.648649	0.650943	0.69697	0.790698		Pre	0.703704	0.697674	0.693878	0.591837	0.626374	0.654762	0.701149	0.694118	0.697674	0.584071	0.706522	0.536842	0.640351	0.729167	0.737864	0.648649	0.650943	0.69697	0.790698		Pre	0.637363	0.717647	0.613636	0.73913	0.67033	0.744444	0.717647
Rec	0.670588	0.705882	0.8	0.682353	0.670588	0.647059	0.717647	0.694118	0.705882	0.776471	0.764706	0.6	0.858824	0.823529	0.894118	0.847059	0.811765	0.811765	0.8		Rec	0.670588	0.705882	0.8	0.682353	0.670588	0.647059	0.717647	0.694118	0.705882	0.776471	0.764706	0.6	0.858824	0.823529	0.894118	0.847059	0.811765	0.811765	0.8		Rec	0.682353	0.717647	0.635294	0.8	0.717647	0.788235	0.717647
F	0.686747	0.701754	0.743169	0.63388	0.647727	0.650888	0.709302	0.694118	0.701754	0.666667	0.734463	0.566667	0.733668	0.773481	0.808511	0.734694	0.722513	0.75	0.795322		F	0.686747	0.701754	0.743169	0.63388	0.647727	0.650888	0.709302	0.694118	0.701754	0.666667	0.734463	0.566667	0.733668	0.773481	0.808511	0.734694	0.722513	0.75	0.795322		F	0.659091	0.717647	0.624277	0.768362	0.693182	0.765714	0.717647
AUROC	0.69893	0.705214	0.705214	0.725468	0.64746	0.702874	0.725802	0.699332	0.705214	0.572393	0.709492	0.643249	0.618583	0.744251	0.810495	0.52246	0.685428	0.650735	0.775401		AUROC	0.69893	0.705214	0.705214	0.725468	0.64746	0.702874	0.725802	0.699332	0.705214	0.572393	0.709492	0.643249	0.618583	0.744251	0.810495	0.52246	0.685428	0.650735	0.775401		AUROC	0.653676	0.72246	0.540241	0.662901	0.639639	0.796457	0.726537
[truncated: 352 more columns]

## Sheet: d=10
TableS4-The parameters adjustment process of PseDSSPC(d=10)
lambda=1	S		D							M												lambda=2	S		D							M												lambda=3	S		D
w=0.1	best	random	3	4	5	6	7	8	9	3	103	203	303	403	503	603	703	803	903	1003		w=0.1	best	random	3	4	5	6	7	8	9	3	103	203	303	403	503	603	703	803	903	1003		w=0.1	best	random	3	4	5
Acc	0.861272	0.705202	0.849711	0.861272	0.861272	0.861272	0.861272	0.861272	0.861272	0.653179	0.751445	0.693642	0.606936	0.705202	0.751445	0.745665	0.815029	0.803468	0.803468	0.815029		Acc	0.797688	0.641618	0.791908	0.791908	0.797688	0.797688	0.797688	0.797688	0.797688	0.710983	0.67052	0.589595	0.722543	0.751445	0.676301	0.722543	0.803468	0.803468	0.791908	0.786127		Acc	0.809249	0.641618	0.791908	0.780347	0.809249
Pre	0.850575	0.684783	0.817204	0.886076	0.850575	0.850575	0.850575	0.850575	0.850575	0.662338	0.744186	0.663265	0.587629	0.677083	0.738636	0.780822	0.791209	0.786517	0.78022	0.784946		Pre	0.784091	0.629213	0.763441	0.795181	0.784091	0.784091	0.784091	0.784091	0.784091	0.666667	0.655556	0.572917	0.683168	0.71875	0.662921	0.722892	0.814815	0.786517	0.795181	0.772727		Pre	0.795455	0.635294	0.752577	0.770115	0.795455
Rec	0.870588	0.741176	0.894118	0.823529	0.870588	0.870588	0.870588	0.870588	0.870588	0.6	0.752941	0.764706	0.670588	0.764706	0.764706	0.670588	0.847059	0.823529	0.835294	0.858824		Rec	0.811765	0.658824	0.835294	0.776471	0.811765	0.811765	0.811765	0.811765	0.811765	0.823529	0.694118	0.647059	0.811765	0.811765	0.694118	0.705882	0.776471	0.823529	0.776471	0.8		Rec	0.823529	0.635294	0.858824	0.788235	0.823529
F	0.860465	0.711864	0.853933	0.853659	0.860465	0.860465	0.860465	0.860465	0.860465	0.62963	0.748538	0.710383	0.626374	0.718232	0.751445	0.721519	0.818182	0.804598	0.806818	0.820225		F	0.797688	0.643678	0.797753	0.785714	0.797688	0.797688	0.797688	0.797688	0.797688	0.736842	0.674286	0.607735	0.741935	0.762431	0.678161	0.714286	0.795181	0.804598	0.785714	0.786127		F	0.809249	0.635294	0.802198	0.77907	0.809249
AUROC	0.86143	0.705816	0.780214	0.833088	0.86143	0.86143	0.86143	0.86143	0.86143	0.549198	0.767714	0.554211	0.57627	0.777206	0.735561	0.792313	0.744118	0.730281	0.729412	0.738503		AUROC	0.797928	0.641912	0.850267	0.742647	0.797928	0.797928	0.797928	0.797928	0.797928	0.683155	0.661096	0.639238	0.763035	0.750468	0.688369	0.746658	0.803008	0.80381	0.791644	0.786364		AUROC	0.809492	0.641511	0.83135	0.792714	0.809492
w=0.2	best	random	3	4	5	6	7	8	9	3	103	203	303	403	503	603	703	803	903	1003		w=0.2	best	random	3	4	5	6	7	8	9	3	103	203	303	403	503	603	703	803	903	1003		w=0.2	best	random	3	4	5
Acc	0.763006	0.768786	0.815029	0.734104	0.751445	0.751445	0.774566	0.768786	0.768786	0.526012	0.716763	0.728324	0.606936	0.583815	0.612717	0.745665	0.763006	0.67052	0.543353	0.705202		Acc	0.774566	0.763006	0.791908	0.768786	0.774566	0.774566	0.774566	0.774566	0.774566	0.641618	0.66474	0.734104	0.83237	0.745665	0.797688	0.722543	0.739884	0.83237	0.815029	0.786127		Acc	0.815029	0.716763	0.83815	0.820809	0.815029
Pre	0.729167	0.764706	0.791209	0.729412	0.733333	0.738636	0.77381	0.764706	0.764706	0.516484	0.683673	0.787879	0.565891	0.550388	0.580357	0.766234	0.768293	0.670732	0.532609	0.677083		Pre	0.75	0.75	0.775281	0.758621	0.75	0.75	0.75	0.75	0.75	0.623656	0.642105	0.693069	0.785714	0.797101	0.828947	0.698925	0.717391	0.833333	0.811765	0.766667		Pre	0.811765	0.704545	0.827586	0.813953	0.811765
Rec	0.823529	0.764706	0.847059	0.729412	0.776471	0.764706	0.764706	0.764706	0.764706	0.552941	0.788235	0.611765	0.858824	0.835294	0.764706	0.694118	0.741176	0.647059	0.576471	0.764706		Rec	0.811765	0.776471	0.811765	0.776471	0.811765	0.811765	0.811765	0.811765	0.811765	0.682353	0.717647	0.823529	0.905882	0.647059	0.741176	0.764706	0.776471	0.823529	0.811765	0.811765		Rec	0.811765	0.729412	0.847059	0.823529	0.811765
F	0.773481	0.764706	0.818182	0.729412	0.754286	0.751445	0.769231	0.764706	0.764706	0.534091	0.73224	0.688742	0.682243	0.663551	0.659898	0.728395	0.754491	0.658683	0.553672	0.718232		F	0.779661	0.763006	0.793103	0.767442	0.779661	0.779661	0.779661	0.779661	0.779661	0.651685	0.677778	0.752688	0.84153	0.714286	0.782609	0.730337	0.745763	0.828402	0.811765	0.788571		F	0.811765	0.716763	0.837209	0.818713	0.811765
AUROC	0.764037	0.768717	0.788369	0.759626	0.788102	0.769051	0.777406	0.768717	0.768717	0.411497	0.759358	0.727005	0.449064	0.532353	0.459759	0.683222	0.72393	0.702941	0.549666	0.595989		AUROC	0.775201	0.763235	0.818316	0.688703	0.775201	0.775201	0.775201	0.775201	0.775201	0.672861	0.645388	0.716176	0.845388	0.689973	0.862767	0.771257	0.669987	0.845053	0.840107	0.813302		AUROC	0.814973	0.716979	0.861898	0.819786	0.814973
w=0.3	best	random	3	4	5	6	7	8	9	3	103	203	303	403	503	603	703	803	903	1003		w=0.3	best	random	3	4	5	6	7	8	9	3	103	203	303	403	503	603	703	803	903	1003		w=0.3	best	random	3	4	5
Acc	0.815029	0.751445	0.797688	0.815029	0.815029	0.815029	0.815029	0.815029	0.815029	0.653179	0.751445	0.768786	0.589595	0.734104	0.693642	0.745665	0.786127	0.797688	0.780347	0.815029		Acc	0.734104	0.763006	0.751445	0.705202	0.716763	0.780347	0.768786	0.763006	0.763006	0.526012	0.710983	0.589595	0.687861	0.641618	0.641618	0.722543	0.768786	0.578035	0.693642	0.705202		Acc	0.745665	0.554913	0.780347	0.751445	0.745665
Pre	0.784946	0.733333	0.765957	0.797753	0.784946	0.784946	0.784946	0.784946	0.784946	0.662338	0.744186	0.752809	0.568627	0.753247	0.7	0.847458	0.766667	0.8125	0.770115	0.791209		Pre	0.724138	0.744444	0.783784	0.697674	0.704545	0.764045	0.747253	0.744444	0.744444	0.517647	0.684211	0.574468	0.67033	0.64557	0.626374	0.698925	0.752809	0.573171	0.677778	0.702381		Pre	0.741176	0.541667	0.758242	0.744186	0.741176
Rec	0.858824	0.776471	0.847059	0.835294	0.858824	0.858824	0.858824	0.858824	0.858824	0.6	0.752941	0.788235	0.682353	0.682353	0.658824	0.588235	0.811765	0.764706	0.788235	0.847059		Rec	0.741176	0.788235	0.682353	0.705882	0.729412	0.8	0.8	0.788235	0.788235	0.517647	0.764706	0.635294	0.717647	0.6	0.670588	0.764706	0.788235	0.552941	0.717647	0.694118		Rec	0.741176	0.611765	0.811765	0.752941	0.741176
F	0.820225	0.754286	0.804469	0.816092	0.820225	0.820225	0.820225	0.820225	0.820225	0.62963	0.748538	0.770115	0.620321	0.716049	0.678788	0.694444	0.788571	0.787879	0.77907	0.818182		F	0.732558	0.765714	0.72956	0.701754	0.716763	0.781609	0.772727	0.765714	0.765714	0.517647	0.722222	0.603352	0.693182	0.621951	0.647727	0.730337	0.770115	0.562874	0.697143	0.698225		F	0.741176	0.574586	0.784091	0.748538	0.741176
AUROC	0.815775	0.751872	0.714973	0.860361	0.815775	0.815775	0.815775	0.815775	0.815775	0.549198	0.767714	0.745521	0.551003	0.733957	0.697259	0.800468	0.71504	0.843449	0.835963	0.865775		AUROC	0.734225	0.763436	0.663904	0.774198	0.808021	0.788904	0.78643	0.767781	0.763436	0.62754	0.724532	0.558289	0.697527	0.629011	0.640441	0.676738	0.718382	0.553209	0.694987	0.693316		AUROC	0.745588	0.555882	0.803342	0.758824	0.745588
w=0.4	best	random	3	4	5	6	7	8	9	3	103	203	303	403	503	603	703	803	903	1003		w=0.4	best	random	3	4	5	6	7	8	9	3	103	203	303	403	503	603	703	803	903	1003		w=0.4	best	random	3	4	5
Acc	0.791908	0.734104	0.82659	0.815029	0.791908	0.791908	0.791908	0.791908	0.791908	0.595376	0.791908	0.682081	0.50289	0.716763	0.676301	0.780347	0.716763	0.83237	0.739884	0.815029		Acc	0.722543	0.710983	0.716763	0.751445	0.722543	0.722543	0.722543	0.722543	0.722543	0.676301	0.601156	0.728324	0.728324	0.797688	0.809249	0.699422	0.710983	0.763006	0.710983	0.763006		Acc	0.803468	0.531792	0.803468	0.797688	0.803468
Pre	0.788235	0.73494	0.857143	0.82716	0.788235	0.788235	0.788235	0.788235	0.788235	0.56	0.747475	0.653061	0.495238	0.695652	0.649485	0.861538	0.7	0.858974	0.732558	0.82716		Pre	0.703297	0.721519	0.709302	0.744186	0.703297	0.703297	0.703297	0.703297	0.703297	0.646465	0.588889	0.756757	0.715909	0.784091	0.817073	0.681319	0.688172	0.761905	0.716049	0.75		Pre	0.8	0.522727	0.793103	0.797619	0.8
Rec	0.788235	0.717647	0.776471	0.788235	0.788235	0.788235	0.788235	0.788235	0.788235	0.823529	0.870588	0.752941	0.611765	0.752941	0.741176	0.658824	0.741176	0.788235	0.741176	0.788235		Rec	0.752941	0.670588	0.717647	0.752941	0.752941	0.752941	0.752941	0.752941	0.752941	0.752941	0.623529	0.658824	0.741176	0.811765	0.788235	0.729412	0.752941	0.752941	0.682353	0.776471		Rec	0.8	0.541176	0.811765	0.788235	0.8
F	0.788235	0.72619	0.814815	0.807229	0.788235	0.788235	0.788235	0.788235	0.788235	0.666667	0.804348	0.699454	0.547368	0.723164	0.692308	0.746667	0.72	0.822086	0.736842	0.807229		F	0.727273	0.695122	0.71345	0.748538	0.727273	0.727273	0.727273	0.727273	0.727273	0.695652	0.605714	0.704403	0.728324	0.797688	0.802395	0.704545	0.719101	0.757396	0.698795	0.763006		F	0.8	0.531792	0.802326	0.792899	0.8
AUROC	0.791845	0.733824	0.789171	0.776203	0.805882	0.791845	0.791845	0.791845	0.791845	0.33389	0.759759	0.667981	0.502741	0.788369	0.688168	0.77734	0.798997	0.80127	0.795655	0.792045		AUROC	0.723061	0.710294	0.652406	0.699599	0.727139	0.723061	0.723061	0.723061	0.723061	0.65635	0.550468	0.666711	0.813636	0.812099	0.81865	0.62246	0.681885	0.696257	0.641778	0.716176		AUROC	0.803409	0.531952	0.840241	0.732219	0.803409
w=0.5	best	random	3	4	5	6	7	8	9	3	103	203	303	403	503	603	703	803	903	1003		w=0.5	best	random	3	4	5	6	7	8	9	3	103	203	303	403	503	603	703	803	903	1003		w=0.5	best	random	3	4	5
Acc	0.763006	0.705202	0.780347	0.757225	0.763006	0.763006	0.763006	0.763006	0.763006	0.601156	0.791908	0.641618	0.589595	0.676301	0.676301	0.734104	0.751445	0.797688	0.745665	0.774566		Acc	0.728324	0.716763	0.722543	0.728324	0.728324	0.728324	0.728324	0.728324	0.728324	0.676301	0.624277	0.630058	0.728324	0.791908	0.809249	0.705202	0.734104	0.687861	0.728324	0.751445		Acc	0.763006	0.543353	0.791908	0.757225	0.763006
Pre	0.761905	0.697674	0.805195	0.747126	0.761905	0.761905	0.761905	0.761905	0.761905	0.563492	0.757895	0.635294	0.57	0.649485	0.688312	0.791045	0.744186	0.820513	0.735632	0.794872		Pre	0.711111	0.6875	0.722892	0.706522	0.711111	0.711111	0.711111	0.711111	0.711111	0.646465	0.616279	0.62963	0.711111	0.775281	0.817073	0.688889	0.724138	0.674157	0.74359	0.738636		Pre	0.755814	0.533333	0.788235	0.747126	0.755814
Rec	0.752941	0.705882	0.729412	0.764706	0.752941	0.752941	0.752941	0.752941	0.752941	0.835294	0.847059	0.635294	0.670588	0.741176	0.623529	0.623529	0.752941	0.752941	0.752941	0.729412		Rec	0.752941	0.776471	0.705882	0.764706	0.752941	0.752941	0.752941	0.752941	0.752941	0.752941	0.623529	0.6	0.752941	0.811765	0.788235	0.729412	0.741176	0.705882	0.682353	0.764706		Rec	0.764706	0.564706	0.788235	0.764706	0.764706
F	0.757396	0.701754	0.765432	0.755814	0.757396	0.757396	0.757396	0.757396	0.757396	0.672986	0.8	0.635294	0.616216	0.692308	0.654321	0.697368	0.748538	0.785276	0.744186	0.760736		F	0.731429	0.729282	0.714286	0.734463	0.731429	0.731429	0.731429	0.731429	0.731429	0.695652	0.619883	0.614458	0.731429	0.793103	0.802395	0.708571	0.732558	0.689655	0.711656	0.751445		F	0.760234	0.548571	0.788235	0.755814	0.760234
AUROC	0.762834	0.705214	0.739706	0.747193	0.76738	0.762834	0.762834	0.762834	0.762834	0.344586	0.779412	0.656684	0.677273	0.733021	0.652807	0.778275	0.790842	0.757553	0.796524	0.736832		AUROC	0.728743	0.717781	0.676337	0.678342	0.732888	0.728743	0.728743	0.728743	0.728743	0.65635	0.577072	0.685227	0.801136	0.799933	0.81865	0.632353	0.763837	0.643316	0.646257	0.701136		AUROC	0.763035	0.543717	0.780949	0.761765	0.763035
w=0.6	best	random	3	4	5	6	7	8	9	3	103	203	303	403	503	603	703	803	903	1003		w=0.6	best	random	3	4	5	6	7	8	9	3	103	203	303	403	503	603	703	803	903	1003		w=0.6	best	random	3	4	5
Acc	0.757225	0.635838	0.786127	0.786127	0.757225	0.757225	0.757225	0.757225	0.757225	0.601156	0.791908	0.83237	0.65896	0.676301	0.635838	0.728324	0.757225	0.797688	0.739884	0.768786		Acc	0.763006	0.716763	0.722543	0.774566	0.763006	0.763006	0.763006	0.763006	0.763006	0.682081	0.624277	0.635838	0.774566	0.763006	0.797688	0.705202	0.745665	0.682081	0.722543	0.751445		Acc	0.734104	0.526012	0.780347	0.728324	0.734104
Pre	0.747126	0.61	0.807692	0.792683	0.747126	0.747126	0.747126	0.747126	0.747126	0.563492	0.757895	0.797872	0.622642	0.649485	0.644737	0.756757	0.759036	0.820513	0.738095	0.78481		Pre	0.761905	0.6875	0.728395	0.767442	0.761905	0.761905	0.761905	0.761905	0.761905	0.653061	0.616279	0.6375	0.761364	0.755814	0.797619	0.693182	0.741176	0.666667	0.74026	0.756098		Pre	0.724138	0.518519	0.783133	0.715909	0.724138
Rec	0.764706	0.717647	0.741176	0.764706	0.764706	0.764706	0.764706	0.764706	0.764706	0.835294	0.847059	0.882353	0.776471	0.741176	0.576471	0.658824	0.741176	0.752941	0.729412	0.729412		Rec	0.752941	0.776471	0.694118	0.776471	0.752941	0.752941	0.752941	0.752941	0.752941	0.752941	0.623529	0.6	0.788235	0.764706	0.788235	0.717647	0.741176	0.705882	0.670588	0.729412		Rec	0.741176	0.494118	0.764706	0.741176	0.741176
F	0.755814	0.659459	0.773006	0.778443	0.755814	0.755814	0.755814	0.755814	0.755814	0.672986	0.8	0.837989	0.691099	0.692308	0.608696	0.704403	0.75	0.785276	0.733728	0.756098		F	0.757396	0.729282	0.710843	0.77193	0.757396	0.757396	0.757396	0.757396	0.757396	0.699454	0.619883	0.618182	0.774566	0.760234	0.792899	0.705202	0.741176	0.685714	0.703704	0.742515		F	0.732558	0.506024	0.77381	0.728324	0.732558
AUROC	0.757353	0.637233	0.727005	0.789906	0.775	0.757353	0.757353	0.757353	0.757353	0.344586	0.779278	0.845722	0.70889	0.728008	0.650535	0.72754	0.755147	0.734024	0.746925	0.712032		AUROC	0.762834	0.717781	0.710294	0.726738	0.76738	0.762834	0.762834	0.762834	0.762834	0.657286	0.577072	0.691711	0.797059	0.775267	0.807019	0.631751	0.762634	0.637233	0.632888	0.690374		AUROC	0.734225	0.525468	0.75762	0.736965	0.734225
w=0.7	best	random	3	4	5	6	7	8	9	3	103	203	303	403	503	603	703	803	903	1003		w=0.7	best	random	3	4	5	6	7	8	9	3	103	203	303	403	503	603	703	803	903	1003		w=0.7	best	random	3	4	5
Acc	0.768786	0.699422	0.791908	0.797688	0.768786	0.768786	0.768786	0.768786	0.768786	0.653179	0.67052	0.809249	0.653179	0.682081	0.641618	0.797688	0.774566	0.739884	0.757225	0.791908		Acc	0.763006	0.797688	0.728324	0.763006	0.763006	0.768786	0.797688	0.797688	0.797688	0.50289	0.595376	0.647399	0.728324	0.595376	0.641618	0.745665	0.65896	0.676301	0.682081	0.768786		Acc	0.682081	0.508671	0.716763	0.687861	0.682081
Pre	0.758621	0.694118	0.810127	0.804878	0.758621	0.758621	0.758621	0.758621	0.758621	0.662338	0.655556	0.825	0.631579	0.663043	0.649351	0.8125	0.767442	0.75	0.752941	0.795181		Pre	0.761905	0.784091	0.675926	0.734043	0.72	0.764706	0.784091	0.784091	0.784091	0.493506	0.580645	0.633333	0.7375	0.592593	0.632184	0.746988	0.635417	0.643564	0.682927	0.731959		Pre	0.666667	0.5	0.7	0.67033	0.666667
Rec	0.776471	0.694118	0.752941	0.776471	0.776471	0.776471	0.776471	0.776471	0.776471	0.6	0.694118	0.776471	0.705882	0.717647	0.588235	0.764706	0.776471	0.705882	0.752941	0.776471		Rec	0.752941	0.811765	0.858824	0.811765	0.847059	0.764706	0.811765	0.811765	0.811765	0.447059	0.635294	0.670588	0.694118	0.564706	0.647059	0.729412	0.717647	0.764706	0.658824	0.835294		Rec	0.705882	0.494118	0.741176	0.717647	0.705882
F	0.767442	0.694118	0.780488	0.790419	0.767442	0.767442	0.767442	0.767442	0.767442	0.62963	0.674286	0.8	0.666667	0.689266	0.617284	0.787879	0.77193	0.727273	0.752941	0.785714		F	0.757396	0.797688	0.756477	0.77095	0.778378	0.764706	0.797688	0.797688	0.797688	0.469136	0.606742	0.651429	0.715152	0.578313	0.639535	0.738095	0.674033	0.698925	0.670659	0.78022		F	0.685714	0.497041	0.72	0.693182	0.685714
AUROC	0.768917	0.699332	0.74639	0.802807	0.786832	0.768917	0.768917	0.768917	0.768917	0.549198	0.664372	0.759358	0.778008	0.721725	0.652139	0.771791	0.791979	0.761765	0.729011	0.796725		AUROC	0.762834	0.797928	0.67988	0.711497	0.768182	0.796524	0.810628	0.80254	0.797928	0.50361	0.596056	0.666578	0.736297	0.573061	0.674799	0.745388	0.533489	0.721257	0.685428	0.76992		AUROC	0.682487	0.508422	0.670722	0.690374	0.682487
w=0.8	best	random	3	4	5	6	7	8	9	3	103	203	303	403	503	603	703	803	903	1003		w=0.8	best	random	3	4	5	6	7	8	9	3	103	203	303	403	503	603	703	803	903	1003		w=0.8	best	random	3	4	5
Acc	0.751445	0.531792	0.797688	0.791908	0.751445	0.751445	0.751445	0.751445	0.751445	0.601156	0.780347	0.843931	0.67052	0.791908	0.606936	0.682081	0.757225	0.820809	0.751445	0.786127		Acc	0.763006	0.757225	0.734104	0.768786	0.763006	0.763006	0.763006	0.763006	0.763006	0.682081	0.641618	0.578035	0.791908	0.763006	0.774566	0.774566	0.728324	0.687861	0.722543	0.757225		Acc	0.705202	0.606936	0.768786	0.710983	0.705202
Pre	0.744186	0.52439	0.820513	0.810127	0.744186	0.744186	0.744186	0.744186	0.744186	0.563492	0.758242	0.815217	0.632075	0.769231	0.589474	0.697368	0.759036	0.8375	0.756098	0.807692		Pre	0.761905	0.759036	0.73494	0.764706	0.761905	0.761905	0.761905	0.761905	0.761905	0.653061	0.635294	0.566667	0.84507	0.761905	0.755556	0.77381	0.711111	0.67033	0.728395	0.759036		Pre	0.680851	0.591398	0.758621	0.684211	0.680851
Rec	0.752941	0.505882	0.752941	0.752941	0.752941	0.752941	0.752941	0.752941	0.752941	0.835294	0.811765	0.882353	0.788235	0.823529	0.658824	0.623529	0.741176	0.788235	0.729412	0.741176		Rec	0.752941	0.741176	0.717647	0.764706	0.752941	0.752941	0.752941	0.752941	0.752941	0.752941	0.635294	0.6	0.705882	0.752941	0.8	0.764706	0.752941	0.717647	0.694118	0.741176		Rec	0.752941	0.647059	0.776471	0.764706	0.752941
F	0.748538	0.51497	0.785276	0.780488	0.748538	0.748538	0.748538	0.748538	0.748538	0.672986	0.784091	0.847458	0.701571	0.795455	0.622222	0.658385	0.75	0.812121	0.742515	0.773006		F	0.757396	0.75	0.72619	0.764706	0.757396	0.757396	0.757396	0.757396	0.757396	0.699454	0.635294	0.582857	0.769231	0.757396	0.777143	0.769231	0.731429	0.693182	0.710843	0.75		F	0.715084	0.617978	0.767442	0.722222	0.715084
AUROC	0.751471	0.53135	0.698529	0.791644	0.769118	0.751471	0.751471	0.751471	0.751471	0.344586	0.734826	0.840976	0.76123	0.84004	0.653409	0.756751	0.740374	0.729947	0.722259	0.684626		AUROC	0.762834	0.756952	0.720856	0.714973	0.76738	0.762834	0.762834	0.762834	0.762834	0.654813	0.599332	0.636698	0.752139	0.778075	0.783957	0.808957	0.744251	0.643984	0.639572	0.696791		AUROC	0.706016	0.60762	0.731283	0.718449	0.706016
w=0.9	best	random	3	4	5	6	7	8	9	3	103	203	303	403	503	603	703	803	903	1003		w=0.9	best	random	3	4	5	6	7	8	9	3	103	203	303	403	503	603	703	803	903	1003		w=0.9	best	random	3	4	5
Acc	0.768786	0.531792	0.797688	0.780347	0.768786	0.768786	0.768786	0.768786	0.768786	0.601156	0.780347	0.83237	0.65896	0.624277	0.612717	0.682081	0.728324	0.820809	0.722543	0.791908		Acc	0.763006	0.693642	0.734104	0.768786	0.763006	0.763006	0.763006	0.763006	0.763006	0.687861	0.65896	0.687861	0.803468	0.682081	0.774566	0.774566	0.722543	0.682081	0.722543	0.757225		Acc	0.682081	0.624277	0.693642	0.687861	0.682081
Pre	0.764706	0.522222	0.804878	0.783133	0.764706	0.764706	0.764706	0.764706	0.764706	0.563492	0.758242	0.797872	0.622642	0.631579	0.595745	0.697368	0.731707	0.829268	0.722892	0.788235		Pre	0.761905	0.681818	0.73494	0.764706	0.761905	0.761905	0.761905	0.761905	0.761905	0.659794	0.638298	0.691358	0.831169	0.678571	0.755556	0.77381	0.703297	0.663043	0.728395	0.759036		Pre	0.670455	0.613636	0.695122	0.674157	0.670455
Rec	0.764706	0.552941	0.776471	0.764706	0.764706	0.764706	0.764706	0.764706	0.764706	0.835294	0.811765	0.882353	0.776471	0.564706	0.658824	0.623529	0.705882	0.8	0.705882	0.788235		Rec	0.752941	0.705882	0.717647	0.764706	0.752941	0.752941	0.752941	0.752941	0.752941	0.752941	0.705882	0.658824	0.752941	0.670588	0.8	0.764706	0.752941	0.717647	0.694118	0.741176		Rec	0.694118	0.635294	0.670588	0.705882	0.694118
F	0.764706	0.537143	0.790419	0.77381	0.764706	0.764706	0.764706	0.764706	0.764706	0.672986	0.784091	0.837989	0.691099	0.596273	0.625698	0.658385	0.718563	0.814371	0.714286	0.788235		F	0.757396	0.693642	0.72619	0.764706	0.757396	0.757396	0.757396	0.757396	0.757396	0.703297	0.670391	0.674699	0.790123	0.674556	0.777143	0.769231	0.727273	0.689266	0.710843	0.75		F	0.682081	0.624277	0.682635	0.689655	0.682081
AUROC	0.768717	0.532152	0.681885	0.783824	0.786898	0.768717	0.768717	0.768717	0.768717	0.344652	0.729345	0.827406	0.75381	0.693249	0.662032	0.761297	0.727674	0.713436	0.728676	0.687166		AUROC	0.762834	0.69385	0.720856	0.714973	0.76738	0.762834	0.762834	0.762834	0.762834	0.673396	0.723797	0.725267	0.819318	0.743516	0.783957	0.808957	0.739973	0.637968	0.639572	0.696791		AUROC	0.682286	0.624465	0.646791	0.698061	0.682286
[truncated: 372 more columns]
