# Supplementary material for: XGEM: Predicting Essential miRNAs by the Ensembles of Various Sequence-Based Classifiers With XGBoost Algorithm
Source: Front Genet. 2022 Mar 28;13:877409. doi: 10.3389/fgene.2022.877409 (PMC8996062; doi:10.3389/fgene.2022.877409)
Supplement: Supplementary file 3 [file DataSheet6.XLSX]

## Sheet: XGBoost+Mismatch
T	Acc	Pre	Rec	F	AUROC
50	0.930636	0.91954	0.941176	0.930233	0.957353
60	0.936416	0.930233	0.941176	0.935673	0.959091
70	0.936416	0.930233	0.941176	0.935673	0.959091
80	0.936416	0.930233	0.941176	0.935673	0.959091
90	0.947977	0.94186	0.952941	0.947368	0.959225
100	0.947977	0.94186	0.952941	0.947368	0.959492
110	0.947977	0.94186	0.952941	0.947368	0.959225
120	0.947977	0.94186	0.952941	0.947368	0.960294
130	0.942197	0.941176	0.941176	0.941176	0.959091
140	0.947977	0.94186	0.952941	0.947368	0.958556
150	0.942197	0.941176	0.941176	0.941176	0.958957
160	0.936416	0.940476	0.929412	0.934911	0.960294
170	0.936416	0.940476	0.929412	0.934911	0.958957
180	0.936416	0.940476	0.929412	0.934911	0.958824
190	0.936416	0.940476	0.929412	0.934911	0.958824
200	0.936416	0.940476	0.929412	0.934911	0.958824
210	0.936416	0.940476	0.929412	0.934911	0.958824
220	0.936416	0.940476	0.929412	0.934911	0.95869
230	0.936416	0.940476	0.929412	0.934911	0.958824
240	0.936416	0.940476	0.929412	0.934911	0.958556
250	0.936416	0.940476	0.929412	0.934911	0.95869
260	0.936416	0.940476	0.929412	0.934911	0.95869
270	0.936416	0.940476	0.929412	0.934911	0.958556
280	0.936416	0.940476	0.929412	0.934911	0.958824
290	0.936416	0.940476	0.929412	0.934911	0.958957
300	0.936416	0.940476	0.929412	0.934911	0.959358
310	0.936416	0.940476	0.929412	0.934911	0.959358
320	0.936416	0.940476	0.929412	0.934911	0.959492
330	0.936416	0.940476	0.929412	0.934911	0.959492
340	0.936416	0.940476	0.929412	0.934911	0.959358
350	0.936416	0.940476	0.929412	0.934911	0.959492
360	0.936416	0.940476	0.929412	0.934911	0.959492
370	0.936416	0.940476	0.929412	0.934911	0.959358
380	0.936416	0.940476	0.929412	0.934911	0.959225
390	0.936416	0.940476	0.929412	0.934911	0.959358
400	0.936416	0.940476	0.929412	0.934911	0.959225
410	0.936416	0.940476	0.929412	0.934911	0.959091
420	0.936416	0.940476	0.929412	0.934911	0.959225
430	0.936416	0.940476	0.929412	0.934911	0.959225
440	0.936416	0.940476	0.929412	0.934911	0.959091
450	0.936416	0.940476	0.929412	0.934911	0.959091
460	0.936416	0.940476	0.929412	0.934911	0.959091
470	0.936416	0.940476	0.929412	0.934911	0.959091
480	0.936416	0.940476	0.929412	0.934911	0.958957
490	0.936416	0.940476	0.929412	0.934911	0.958957
R
0.1	0.942197	0.921348	0.964706	0.942529	0.960428
0.12	0.930636	0.91954	0.941176	0.930233	0.959893
0.14	0.936416	0.920455	0.952941	0.936416	0.961497
0.16	0.942197	0.931034	0.952941	0.94186	0.963369
0.18	0.936416	0.920455	0.952941	0.936416	0.958422
0.2	0.936416	0.920455	0.952941	0.936416	0.962567
0.22	0.947977	0.922222	0.976471	0.948571	0.957888
0.24	0.942197	0.921348	0.964706	0.942529	0.961631
0.26	0.947977	0.931818	0.964706	0.947977	0.961096
0.28	0.936416	0.920455	0.952941	0.936416	0.958422
0.3	0.936416	0.930233	0.941176	0.935673	0.959091
0.32	0.942197	0.931034	0.952941	0.94186	0.959358
0.34	0.936416	0.930233	0.941176	0.935673	0.958957
0.36	0.930636	0.910112	0.952941	0.931034	0.958422
0.38	0.930636	0.929412	0.929412	0.929412	0.960027
0.4	0.942197	0.941176	0.941176	0.941176	0.95869
0.42	0.936416	0.940476	0.929412	0.934911	0.962032
0.44	0.924855	0.928571	0.917647	0.923077	0.964305
0.46	0.924855	0.918605	0.929412	0.923977	0.961364
0.48	0.930636	0.929412	0.929412	0.929412	0.957353
0.5	0.930636	0.91954	0.941176	0.930233	0.962701
D
3	0.942197	0.931034	0.952941	0.94186	0.959626
4	0.953757	0.932584	0.976471	0.954023	0.959358
5	0.942197	0.921348	0.964706	0.942529	0.958957
6	0.947977	0.922222	0.976471	0.948571	0.957888
7	0.947977	0.922222	0.976471	0.948571	0.957888
8	0.947977	0.922222	0.976471	0.948571	0.957888
9	0.947977	0.922222	0.976471	0.948571	0.957888
λ
0	0.959538	0.943182	0.976471	0.959538	0.964171
0.1	0.953757	0.932584	0.976471	0.954023	0.962299
0.2	0.942197	0.941176	0.941176	0.941176	0.964572
0.3	0.924855	0.928571	0.917647	0.923077	0.96123
0.4	0.942197	0.931034	0.952941	0.94186	0.961497
0.5	0.942197	0.941176	0.941176	0.941176	0.962433
0.6	0.936416	0.920455	0.952941	0.936416	0.960963
0.7	0.942197	0.921348	0.964706	0.942529	0.962299
0.8	0.942197	0.931034	0.952941	0.94186	0.961364
0.9	0.936416	0.920455	0.952941	0.936416	0.959358
1	0.953757	0.932584	0.976471	0.954023	0.959358
1.1	0.942197	0.921348	0.964706	0.942529	0.95869
1.2	0.947977	0.922222	0.976471	0.948571	0.959492
1.3	0.942197	0.921348	0.964706	0.942529	0.959492
1.4	0.936416	0.930233	0.941176	0.935673	0.960294
1.5	0.947977	0.922222	0.976471	0.948571	0.95869
1.6	0.942197	0.931034	0.952941	0.94186	0.960963
1.7	0.953757	0.932584	0.976471	0.954023	0.957219
1.8	0.942197	0.931034	0.952941	0.94186	0.957219
1.9	0.936416	0.930233	0.941176	0.935673	0.958155
2	0.942197	0.921348	0.964706	0.942529	0.958824

## Sheet: XGBoost+Triplet
T	Acc	Pre	Rec	F	AUROC
50	0.774566	0.77381	0.764706	0.769231	0.854813
60	0.774566	0.77381	0.764706	0.769231	0.855749
70	0.768786	0.771084	0.752941	0.761905	0.856818
80	0.768786	0.771084	0.752941	0.761905	0.858289
90	0.780347	0.776471	0.776471	0.776471	0.857754
100	0.780347	0.776471	0.776471	0.776471	0.858824
110	0.780347	0.770115	0.788235	0.77907	0.858957
120	0.780347	0.770115	0.788235	0.77907	0.858422
130	0.774566	0.767442	0.776471	0.77193	0.856818
140	0.774566	0.767442	0.776471	0.77193	0.858021
150	0.791908	0.781609	0.8	0.790698	0.856952
160	0.780347	0.776471	0.776471	0.776471	0.855615
170	0.780347	0.776471	0.776471	0.776471	0.855615
180	0.786127	0.77907	0.788235	0.783626	0.85615
190	0.786127	0.77907	0.788235	0.783626	0.856283
200	0.780347	0.776471	0.776471	0.776471	0.856952
210	0.780347	0.776471	0.776471	0.776471	0.856818
220	0.786127	0.77907	0.788235	0.783626	0.856417
230	0.768786	0.764706	0.764706	0.764706	0.856551
240	0.780347	0.776471	0.776471	0.776471	0.856417
250	0.780347	0.776471	0.776471	0.776471	0.856684
260	0.774566	0.77381	0.764706	0.769231	0.856551
270	0.774566	0.77381	0.764706	0.769231	0.856551
280	0.774566	0.77381	0.764706	0.769231	0.857219
290	0.774566	0.77381	0.764706	0.769231	0.857353
300	0.768786	0.764706	0.764706	0.764706	0.856952
310	0.774566	0.77381	0.764706	0.769231	0.856283
320	0.780347	0.776471	0.776471	0.776471	0.856417
330	0.780347	0.783133	0.764706	0.77381	0.85762
340	0.780347	0.783133	0.764706	0.77381	0.858021
350	0.780347	0.783133	0.764706	0.77381	0.858155
360	0.786127	0.785714	0.776471	0.781065	0.858289
370	0.791908	0.795181	0.776471	0.785714	0.858422
380	0.791908	0.795181	0.776471	0.785714	0.857888
390	0.791908	0.795181	0.776471	0.785714	0.858021
400	0.791908	0.795181	0.776471	0.785714	0.858422
410	0.791908	0.795181	0.776471	0.785714	0.858824
420	0.791908	0.795181	0.776471	0.785714	0.859759
430	0.791908	0.795181	0.776471	0.785714	0.859492
440	0.791908	0.795181	0.776471	0.785714	0.859759
450	0.791908	0.795181	0.776471	0.785714	0.860428
460	0.786127	0.792683	0.764706	0.778443	0.860963
470	0.797688	0.797619	0.788235	0.792899	0.860829
480	0.797688	0.797619	0.788235	0.792899	0.860561
490	0.797688	0.797619	0.788235	0.792899	0.860561
R
0.1	0.786127	0.77907	0.788235	0.783626	0.845588
0.12	0.786127	0.792683	0.764706	0.778443	0.843984
0.14	0.786127	0.772727	0.8	0.786127	0.846658
0.16	0.763006	0.761905	0.752941	0.757396	0.847193
0.18	0.809249	0.802326	0.811765	0.807018	0.851604
0.2	0.797688	0.790698	0.8	0.795322	0.852406
0.22	0.768786	0.764706	0.764706	0.764706	0.844652
0.24	0.791908	0.788235	0.788235	0.788235	0.851738
0.26	0.774566	0.77381	0.764706	0.769231	0.849332
0.28	0.791908	0.781609	0.8	0.790698	0.852941
0.3	0.797688	0.797619	0.788235	0.792899	0.861364
0.32	0.791908	0.781609	0.8	0.790698	0.843449
0.34	0.774566	0.7875	0.741176	0.763636	0.856417
0.36	0.780347	0.783133	0.764706	0.77381	0.849866
0.38	0.791908	0.788235	0.788235	0.788235	0.857754
0.4	0.803468	0.793103	0.811765	0.802326	0.853209
0.42	0.774566	0.7875	0.741176	0.763636	0.84492
0.44	0.791908	0.781609	0.8	0.790698	0.856016
0.46	0.791908	0.781609	0.8	0.790698	0.857754
0.48	0.780347	0.783133	0.764706	0.77381	0.842246
0.5	0.797688	0.784091	0.811765	0.797688	0.840909
D
3	0.774566	0.77381	0.764706	0.769231	0.837433
4	0.786127	0.77907	0.788235	0.783626	0.839706
5	0.809249	0.809524	0.8	0.804734	0.853342
6	0.809249	0.802326	0.811765	0.807018	0.851604
7	0.786127	0.792683	0.764706	0.778443	0.84746
8	0.791908	0.788235	0.788235	0.788235	0.846658
9	0.791908	0.788235	0.788235	0.788235	0.847193
λ
0	0.786127	0.785714	0.776471	0.781065	0.851203
0.1	0.786127	0.772727	0.8	0.786127	0.857086
0.2	0.791908	0.781609	0.8	0.790698	0.848128
0.3	0.791908	0.795181	0.776471	0.785714	0.846257
0.4	0.786127	0.77907	0.788235	0.783626	0.847059
0.5	0.786127	0.785714	0.776471	0.781065	0.84238
0.6	0.797688	0.784091	0.811765	0.797688	0.843316
0.7	0.791908	0.788235	0.788235	0.788235	0.854144
0.8	0.786127	0.792683	0.764706	0.778443	0.848663
0.9	0.786127	0.77907	0.788235	0.783626	0.847193
1	0.809249	0.809524	0.8	0.804734	0.853342
1.1	0.809249	0.795455	0.823529	0.809249	0.857754
1.2	0.803468	0.807229	0.788235	0.797619	0.853476
1.3	0.774566	0.767442	0.776471	0.77193	0.84385
1.4	0.786127	0.785714	0.776471	0.781065	0.845053
1.5	0.791908	0.788235	0.788235	0.788235	0.846257
1.6	0.786127	0.766667	0.811765	0.788571	0.848128
1.7	0.768786	0.752809	0.788235	0.770115	0.845321
1.8	0.780347	0.764045	0.8	0.781609	0.841176
1.9	0.774566	0.767442	0.776471	0.77193	0.842647
2	0.786127	0.785714	0.776471	0.781065	0.843717

## Sheet: XGBoost+Subsequence
T	Acc	Pre	Rec	F	AUROC
50	0.930636	0.910112	0.952941	0.931034	0.973128
60	0.930636	0.910112	0.952941	0.931034	0.974198
70	0.924855	0.9	0.952941	0.925714	0.974465
80	0.924855	0.9	0.952941	0.925714	0.974332
90	0.919075	0.898876	0.941176	0.91954	0.973396
100	0.919075	0.898876	0.941176	0.91954	0.972727
110	0.924855	0.909091	0.941176	0.924855	0.972861
120	0.924855	0.909091	0.941176	0.924855	0.972861
130	0.924855	0.909091	0.941176	0.924855	0.972059
140	0.924855	0.909091	0.941176	0.924855	0.971658
150	0.924855	0.909091	0.941176	0.924855	0.971524
160	0.919075	0.898876	0.941176	0.91954	0.971791
170	0.919075	0.898876	0.941176	0.91954	0.97139
180	0.913295	0.897727	0.929412	0.913295	0.971123
190	0.913295	0.897727	0.929412	0.913295	0.970856
200	0.919075	0.908046	0.929412	0.918605	0.970588
210	0.919075	0.908046	0.929412	0.918605	0.970588
220	0.919075	0.908046	0.929412	0.918605	0.970588
230	0.919075	0.908046	0.929412	0.918605	0.970722
240	0.919075	0.908046	0.929412	0.918605	0.970588
250	0.919075	0.908046	0.929412	0.918605	0.970321
260	0.919075	0.908046	0.929412	0.918605	0.970321
270	0.919075	0.908046	0.929412	0.918605	0.970455
280	0.919075	0.908046	0.929412	0.918605	0.96992
290	0.919075	0.908046	0.929412	0.918605	0.96992
300	0.919075	0.908046	0.929412	0.918605	0.970053
310	0.919075	0.908046	0.929412	0.918605	0.96992
320	0.919075	0.908046	0.929412	0.918605	0.96992
330	0.919075	0.908046	0.929412	0.918605	0.96992
340	0.919075	0.908046	0.929412	0.918605	0.970053
350	0.919075	0.908046	0.929412	0.918605	0.96992
360	0.919075	0.908046	0.929412	0.918605	0.96992
370	0.924855	0.918605	0.929412	0.923977	0.969786
380	0.924855	0.918605	0.929412	0.923977	0.969652
390	0.924855	0.918605	0.929412	0.923977	0.969385
400	0.924855	0.918605	0.929412	0.923977	0.969118
410	0.919075	0.908046	0.929412	0.918605	0.969118
420	0.919075	0.908046	0.929412	0.918605	0.969385
430	0.919075	0.908046	0.929412	0.918605	0.969251
440	0.919075	0.908046	0.929412	0.918605	0.969118
450	0.919075	0.908046	0.929412	0.918605	0.969118
460	0.919075	0.908046	0.929412	0.918605	0.969118
470	0.919075	0.908046	0.929412	0.918605	0.969118
480	0.919075	0.908046	0.929412	0.918605	0.969251
490	0.919075	0.908046	0.929412	0.918605	0.969519
R
0.1	0.930636	0.91954	0.941176	0.930233	0.970455
0.12	0.936416	0.930233	0.941176	0.935673	0.972861
0.14	0.930636	0.91954	0.941176	0.930233	0.97246
0.16	0.924855	0.918605	0.929412	0.923977	0.972326
0.18	0.919075	0.908046	0.929412	0.918605	0.972861
0.2	0.919075	0.908046	0.929412	0.918605	0.971524
0.22	0.930636	0.91954	0.941176	0.930233	0.976471
0.24	0.930636	0.91954	0.941176	0.930233	0.974599
0.26	0.924855	0.909091	0.941176	0.924855	0.976604
0.28	0.930636	0.91954	0.941176	0.930233	0.974198
0.3	0.930636	0.910112	0.952941	0.931034	0.973128
0.32	0.930636	0.91954	0.941176	0.930233	0.972861
0.34	0.924855	0.909091	0.941176	0.924855	0.97393
0.36	0.930636	0.91954	0.941176	0.930233	0.971524
0.38	0.930636	0.91954	0.941176	0.930233	0.971658
0.4	0.924855	0.909091	0.941176	0.924855	0.975668
0.42	0.930636	0.91954	0.941176	0.930233	0.975134
0.44	0.919075	0.898876	0.941176	0.91954	0.972326
0.46	0.919075	0.908046	0.929412	0.918605	0.974064
0.48	0.924855	0.909091	0.941176	0.924855	0.974332
0.5	0.930636	0.910112	0.952941	0.931034	0.976337
D
3	0.901734	0.877778	0.929412	0.902857	0.96738
4	0.901734	0.895349	0.905882	0.900585	0.966043
5	0.919075	0.927711	0.905882	0.916667	0.971524
6	0.936416	0.930233	0.941176	0.935673	0.972861
7	0.930636	0.91954	0.941176	0.930233	0.972326
8	0.930636	0.91954	0.941176	0.930233	0.972326
9	0.930636	0.91954	0.941176	0.930233	0.972326
λ
0	0.930636	0.929412	0.929412	0.929412	0.974198
0.1	0.936416	0.940476	0.929412	0.934911	0.975401
0.2	0.936416	0.940476	0.929412	0.934911	0.972326
0.3	0.942197	0.941176	0.941176	0.941176	0.973128
0.4	0.936416	0.930233	0.941176	0.935673	0.975
0.5	0.930636	0.929412	0.929412	0.929412	0.97393
0.6	0.930636	0.91954	0.941176	0.930233	0.973797
0.7	0.930636	0.91954	0.941176	0.930233	0.974465
0.8	0.930636	0.91954	0.941176	0.930233	0.97393
0.9	0.930636	0.91954	0.941176	0.930233	0.974064
1	0.936416	0.930233	0.941176	0.935673	0.972861
1.1	0.924855	0.918605	0.929412	0.923977	0.970722
1.2	0.930636	0.91954	0.941176	0.930233	0.972193
1.3	0.930636	0.91954	0.941176	0.930233	0.968048
1.4	0.924855	0.918605	0.929412	0.923977	0.969519
1.5	0.924855	0.918605	0.929412	0.923977	0.970588
1.6	0.924855	0.918605	0.929412	0.923977	0.970321
1.7	0.924855	0.918605	0.929412	0.923977	0.970053
1.8	0.919075	0.917647	0.917647	0.917647	0.969786
1.9	0.919075	0.917647	0.917647	0.917647	0.96992
2	0.913295	0.906977	0.917647	0.912281	0.969519

## Sheet: XGBoost+PseDSSPC
T	Acc	Pre	Recall	F	AUROC
50	0.867052	0.8875	0.835294	0.860606	0.942781
60	0.872832	0.898734	0.835294	0.865854	0.942513
70	0.872832	0.898734	0.835294	0.865854	0.942246
80	0.872832	0.898734	0.835294	0.865854	0.940642
90	0.872832	0.898734	0.835294	0.865854	0.940775
100	0.872832	0.898734	0.835294	0.865854	0.940775
110	0.872832	0.898734	0.835294	0.865854	0.940775
120	0.872832	0.898734	0.835294	0.865854	0.940775
130	0.872832	0.898734	0.835294	0.865854	0.940775
140	0.872832	0.898734	0.835294	0.865854	0.940775
150	0.872832	0.898734	0.835294	0.865854	0.940775
160	0.872832	0.898734	0.835294	0.865854	0.940775
170	0.872832	0.898734	0.835294	0.865854	0.940775
180	0.872832	0.898734	0.835294	0.865854	0.940775
190	0.872832	0.898734	0.835294	0.865854	0.940775
200	0.872832	0.898734	0.835294	0.865854	0.940775
210	0.872832	0.898734	0.835294	0.865854	0.940775
220	0.872832	0.898734	0.835294	0.865854	0.940775
230	0.872832	0.898734	0.835294	0.865854	0.940775
240	0.872832	0.898734	0.835294	0.865854	0.940775
250	0.872832	0.898734	0.835294	0.865854	0.940775
260	0.872832	0.898734	0.835294	0.865854	0.940775
270	0.872832	0.898734	0.835294	0.865854	0.940775
280	0.872832	0.898734	0.835294	0.865854	0.940775
290	0.872832	0.898734	0.835294	0.865854	0.940775
300	0.872832	0.898734	0.835294	0.865854	0.940775
310	0.872832	0.898734	0.835294	0.865854	0.940775
320	0.872832	0.898734	0.835294	0.865854	0.940775
330	0.872832	0.898734	0.835294	0.865854	0.940775
340	0.872832	0.898734	0.835294	0.865854	0.940775
350	0.872832	0.898734	0.835294	0.865854	0.940775
360	0.872832	0.898734	0.835294	0.865854	0.940775
370	0.872832	0.898734	0.835294	0.865854	0.940775
380	0.872832	0.898734	0.835294	0.865854	0.940775
390	0.872832	0.898734	0.835294	0.865854	0.940775
400	0.872832	0.898734	0.835294	0.865854	0.940775
410	0.872832	0.898734	0.835294	0.865854	0.940775
420	0.872832	0.898734	0.835294	0.865854	0.940775
430	0.872832	0.898734	0.835294	0.865854	0.940775
440	0.872832	0.898734	0.835294	0.865854	0.940775
450	0.872832	0.898734	0.835294	0.865854	0.940775
460	0.872832	0.898734	0.835294	0.865854	0.940775
470	0.872832	0.898734	0.835294	0.865854	0.940775
480	0.872832	0.898734	0.835294	0.865854	0.940775
490	0.872832	0.898734	0.835294	0.865854	0.940775
R
0.1	0.849711	0.873418	0.811765	0.841463	0.925267
0.12	0.867052	0.897436	0.823529	0.858896	0.929947
0.14	0.849711	0.864198	0.823529	0.843373	0.931818
0.16	0.878613	0.9	0.847059	0.872727	0.940241
0.18	0.861272	0.86747	0.847059	0.857143	0.936898
0.2	0.855491	0.865854	0.835294	0.850299	0.940241
0.22	0.884393	0.882353	0.882353	0.882353	0.938235
0.24	0.890173	0.902439	0.870588	0.886228	0.947861
0.26	0.843931	0.8625	0.811765	0.836364	0.944385
0.28	0.855491	0.857143	0.847059	0.852071	0.943583
0.3	0.872832	0.898734	0.835294	0.865854	0.942513
0.32	0.884393	0.891566	0.870588	0.880952	0.944519
0.34	0.861272	0.886076	0.823529	0.853659	0.938503
0.36	0.861272	0.876543	0.835294	0.855422	0.947594
0.38	0.872832	0.898734	0.835294	0.865854	0.937299
0.4	0.855491	0.884615	0.811765	0.846626	0.93877
0.42	0.884393	0.891566	0.870588	0.880952	0.935695
0.44	0.83237	0.858974	0.788235	0.822086	0.937032
0.46	0.861272	0.86747	0.847059	0.857143	0.939439
0.48	0.867052	0.897436	0.823529	0.858896	0.939706
0.5	0.878613	0.921053	0.823529	0.869565	0.941043
D
3	0.895954	0.894118	0.894118	0.894118	0.954278
4	0.861272	0.876543	0.835294	0.855422	0.952005
5	0.901734	0.914634	0.882353	0.898204	0.951471
6	0.890173	0.902439	0.870588	0.886228	0.947861
7	0.890173	0.902439	0.870588	0.886228	0.947861
8	0.890173	0.902439	0.870588	0.886228	0.947861
9	0.890173	0.902439	0.870588	0.886228	0.947861
λ
0	0.861272	0.86747	0.847059	0.857143	0.941845
0.1	0.872832	0.888889	0.847059	0.86747	0.937433
0.2	0.82659	0.839506	0.8	0.819277	0.929011
0.3	0.83815	0.851852	0.811765	0.831325	0.922995
0.4	0.849711	0.864198	0.823529	0.843373	0.929947
0.5	0.872832	0.898734	0.835294	0.865854	0.937166
0.6	0.872832	0.888889	0.847059	0.86747	0.948396
0.7	0.861272	0.86747	0.847059	0.857143	0.943048
0.8	0.901734	0.914634	0.882353	0.898204	0.941444
0.9	0.907514	0.915663	0.894118	0.904762	0.947861
1	0.901734	0.914634	0.882353	0.898204	0.951471
1.1	0.855491	0.884615	0.811765	0.846626	0.943182
1.2	0.867052	0.8875	0.835294	0.860606	0.936765
1.3	0.855491	0.865854	0.835294	0.850299	0.931417
1.4	0.872832	0.870588	0.870588	0.870588	0.938636
1.5	0.878613	0.872093	0.882353	0.877193	0.94238
1.6	0.884393	0.882353	0.882353	0.882353	0.947594
1.7	0.855491	0.848837	0.858824	0.853801	0.944652
1.8	0.867052	0.860465	0.870588	0.865497	0.935294
1.9	0.867052	0.8875	0.835294	0.860606	0.942513
2	0.890173	0.883721	0.894118	0.888889	0.945053

## Sheet: XGBoost+Kmer
T	Acc	Pre	Rec	F	AUROC
50	0.797688	0.777778	0.823529	0.8	0.866711
60	0.803468	0.786517	0.823529	0.804598	0.864706
70	0.803468	0.78022	0.835294	0.806818	0.864973
80	0.797688	0.777778	0.823529	0.8	0.863369
90	0.797688	0.771739	0.835294	0.80226	0.861631
100	0.786127	0.76087	0.823529	0.79096	0.862299
110	0.786127	0.76087	0.823529	0.79096	0.862433
120	0.791908	0.769231	0.823529	0.795455	0.86123
130	0.791908	0.769231	0.823529	0.795455	0.861096
140	0.797688	0.771739	0.835294	0.80226	0.860963
150	0.797688	0.771739	0.835294	0.80226	0.863235
160	0.791908	0.769231	0.823529	0.795455	0.863235
170	0.791908	0.769231	0.823529	0.795455	0.864171
180	0.797688	0.771739	0.835294	0.80226	0.864305
190	0.797688	0.771739	0.835294	0.80226	0.865107
200	0.797688	0.771739	0.835294	0.80226	0.864973
210	0.797688	0.771739	0.835294	0.80226	0.865241
220	0.797688	0.771739	0.835294	0.80226	0.865775
230	0.797688	0.771739	0.835294	0.80226	0.865642
240	0.797688	0.771739	0.835294	0.80226	0.865775
250	0.791908	0.763441	0.835294	0.797753	0.865642
260	0.791908	0.763441	0.835294	0.797753	0.866176
270	0.797688	0.771739	0.835294	0.80226	0.866711
280	0.791908	0.763441	0.835294	0.797753	0.866711
290	0.791908	0.763441	0.835294	0.797753	0.866979
300	0.791908	0.763441	0.835294	0.797753	0.866578
310	0.791908	0.763441	0.835294	0.797753	0.866845
320	0.791908	0.763441	0.835294	0.797753	0.867513
330	0.791908	0.763441	0.835294	0.797753	0.867647
340	0.791908	0.763441	0.835294	0.797753	0.867781
350	0.791908	0.763441	0.835294	0.797753	0.867647
360	0.791908	0.763441	0.835294	0.797753	0.867914
370	0.791908	0.763441	0.835294	0.797753	0.86738
380	0.791908	0.763441	0.835294	0.797753	0.867513
390	0.791908	0.763441	0.835294	0.797753	0.86738
400	0.791908	0.763441	0.835294	0.797753	0.867781
410	0.791908	0.763441	0.835294	0.797753	0.867914
420	0.791908	0.763441	0.835294	0.797753	0.868048
430	0.791908	0.763441	0.835294	0.797753	0.868316
440	0.791908	0.763441	0.835294	0.797753	0.868182
450	0.791908	0.763441	0.835294	0.797753	0.868449
460	0.791908	0.763441	0.835294	0.797753	0.868048
470	0.791908	0.763441	0.835294	0.797753	0.868048
480	0.791908	0.763441	0.835294	0.797753	0.868316
490	0.791908	0.763441	0.835294	0.797753	0.868583
R
0.1	0.809249	0.802326	0.811765	0.807018	0.855882
0.12	0.803468	0.807229	0.788235	0.797619	0.863235
0.14	0.803468	0.807229	0.788235	0.797619	0.862968
0.16	0.820809	0.813953	0.823529	0.818713	0.865107
0.18	0.82659	0.808989	0.847059	0.827586	0.864305
0.2	0.797688	0.784091	0.811765	0.797688	0.86484
0.22	0.803468	0.786517	0.823529	0.804598	0.858289
0.24	0.791908	0.775281	0.811765	0.793103	0.867781
0.26	0.803468	0.793103	0.811765	0.802326	0.862166
0.28	0.791908	0.769231	0.823529	0.795455	0.857754
0.3	0.803468	0.786517	0.823529	0.804598	0.864706
0.32	0.780347	0.764045	0.8	0.781609	0.838369
0.34	0.780347	0.764045	0.8	0.781609	0.861096
0.36	0.774566	0.744681	0.823529	0.782123	0.838904
0.38	0.803468	0.8	0.8	0.8	0.853877
0.4	0.791908	0.788235	0.788235	0.788235	0.845455
0.42	0.797688	0.784091	0.811765	0.797688	0.855615
0.44	0.809249	0.795455	0.823529	0.809249	0.852406
0.46	0.774566	0.755556	0.8	0.777143	0.83008
0.48	0.763006	0.75	0.776471	0.763006	0.823797
0.5	0.780347	0.776471	0.776471	0.776471	0.823262
D
3	0.815029	0.819277	0.8	0.809524	0.866711
4	0.809249	0.802326	0.811765	0.807018	0.871658
5	0.820809	0.806818	0.835294	0.820809	0.866845
6	0.82659	0.808989	0.847059	0.827586	0.864305
7	0.786127	0.772727	0.8	0.786127	0.851471
8	0.780347	0.770115	0.788235	0.77907	0.859492
9	0.797688	0.777778	0.823529	0.8	0.857754
λ
0	0.803468	0.807229	0.788235	0.797619	0.873128
0.1	0.809249	0.817073	0.788235	0.802395	0.865909
0.2	0.803468	0.786517	0.823529	0.804598	0.872594
0.3	0.791908	0.769231	0.823529	0.795455	0.856417
0.4	0.797688	0.784091	0.811765	0.797688	0.86484
0.5	0.815029	0.797753	0.835294	0.816092	0.884225
0.6	0.815029	0.804598	0.823529	0.813953	0.868316
0.7	0.786127	0.772727	0.8	0.786127	0.85762
0.8	0.820809	0.806818	0.835294	0.820809	0.858021
0.9	0.791908	0.775281	0.811765	0.793103	0.859225
1	0.82659	0.808989	0.847059	0.827586	0.864305
1.1	0.815029	0.804598	0.823529	0.813953	0.861765
1.2	0.791908	0.775281	0.811765	0.793103	0.860963
1.3	0.797688	0.771739	0.835294	0.80226	0.86123
1.4	0.763006	0.755814	0.764706	0.760234	0.834225
1.5	0.815029	0.804598	0.823529	0.813953	0.863102
1.6	0.803468	0.786517	0.823529	0.804598	0.861364
1.7	0.774566	0.77381	0.764706	0.769231	0.848663
1.8	0.791908	0.775281	0.811765	0.793103	0.851604
1.9	0.82659	0.823529	0.823529	0.823529	0.857086
2	0.780347	0.764045	0.8	0.781609	0.856952
