# Supplementary material for: XGEM: Predicting Essential miRNAs by the Ensembles of Various Sequence-Based Classifiers With XGBoost Algorithm
Source: Front Genet. 2022 Mar 28;13:877409. doi: 10.3389/fgene.2022.877409 (PMC8996062; doi:10.3389/fgene.2022.877409)
Supplement: Supplementary file 4 [file DataSheet3.XLSX]

## Sheet: Sheet1
TableS3-The parameters adjustment process of Subsequence
	S		D							M
k=1	best	random	3	4	5	6	7	8	9	1	2	3
Acc	0.890173	0.820809	0.913295	0.901734	0.895954	0.884393	0.872832	0.890173	0.890173	0.867052	0.791908	0.907514
Pre	0.866667	0.813953	0.880435	0.869565	0.852632	0.857143	0.846154	0.866667	0.866667	0.878049	0.788235	0.879121
Rec	0.917647	0.823529	0.952941	0.941176	0.952941	0.917647	0.905882	0.917647	0.917647	0.847059	0.788235	0.941176
F	0.891429	0.818713	0.915254	0.903955	0.9	0.886364	0.875	0.891429	0.891429	0.862275	0.788235	0.909091
AUROC	0.890642	0.820856	0.912032	0.902273	0.865241	0.901671	0.87246	0.890642	0.890642	0.907152	0.863436	0.904545
k=2,delta=0.1	best	random	3	4	5	6	7	8	9	1	2	3	4	5	6	7	8	9	10	11	12	13	14	15
Acc	0.745665	0.722543	0.653179	0.728324	0.739884	0.757225	0.745665	0.745665	0.745665	0.774566	0.734104	0.768786	0.809249	0.820809	0.757225	0.739884	0.734104	0.739884	0.763006	0.751445	0.780347	0.693642	0.780347	0.768786
Pre	0.72043	0.694737	0.637363	0.69	0.712766	0.726316	0.72043	0.72043	0.72043	0.780488	0.73494	0.752809	0.809524	0.793478	0.726316	0.727273	0.73494	0.704082	0.734043	0.714286	0.764045	0.686047	0.742268	0.741935
Rec	0.788235	0.776471	0.682353	0.811765	0.788235	0.811765	0.788235	0.788235	0.788235	0.752941	0.717647	0.788235	0.8	0.858824	0.811765	0.752941	0.717647	0.811765	0.811765	0.823529	0.8	0.694118	0.847059	0.811765
F	0.752809	0.733333	0.659091	0.745946	0.748603	0.766667	0.752809	0.752809	0.752809	0.766467	0.72619	0.770115	0.804734	0.824859	0.766667	0.739884	0.72619	0.754098	0.77095	0.765027	0.781609	0.690058	0.791209	0.775281
AUROC	0.74639	0.723463	0.593583	0.664639	0.769318	0.799666	0.764305	0.74639	0.74639	0.777005	0.753008	0.797126	0.840575	0.808155	0.744786	0.685695	0.765642	0.679345	0.796123	0.798797	0.739639	0.729612	0.811163	0.806417
k=2,delta=0.2	best	random	3	4	5	6	7	8	9	1	2	3	4	5	6	7	8	9	10	11	12	13	14	15
Acc	0.849711	0.734104	0.739884	0.803468	0.739884	0.83237	0.849711	0.849711	0.849711	0.768786	0.722543	0.791908	0.820809	0.791908	0.763006	0.809249	0.791908	0.751445	0.739884	0.820809	0.774566	0.745665	0.82659	0.809249
Pre	0.831461	0.705263	0.7	0.768421	0.708333	0.804348	0.831461	0.831461	0.831461	0.764706	0.728395	0.769231	0.806818	0.775281	0.761905	0.788889	0.795181	0.723404	0.722222	0.806818	0.755556	0.735632	0.808989	0.795455
Rec	0.870588	0.788235	0.823529	0.858824	0.8	0.870588	0.870588	0.870588	0.870588	0.764706	0.694118	0.823529	0.835294	0.811765	0.752941	0.835294	0.776471	0.8	0.764706	0.835294	0.8	0.752941	0.847059	0.823529
F	0.850575	0.744444	0.756757	0.811111	0.751381	0.836158	0.850575	0.850575	0.850575	0.764706	0.710843	0.795455	0.820809	0.793103	0.757396	0.811429	0.785714	0.759777	0.742857	0.820809	0.777143	0.744186	0.827586	0.809249
AUROC	0.850067	0.735027	0.62373	0.778543	0.779947	0.852807	0.850067	0.850067	0.850067	0.770722	0.751872	0.794118	0.81992	0.795789	0.767112	0.790508	0.789104	0.779479	0.732553	0.854278	0.775	0.750067	0.831751	0.809492
k=2,delta=0.3	best	random	3	4	5	6	7	8	9	1	2	3	4	5	6	7	8	9	10	11	12	13	14	15
Acc	0.786127	0.774566	0.757225	0.82659	0.751445	0.820809	0.786127	0.786127	0.786127	0.763006	0.763006	0.705202	0.728324	0.699422	0.705202	0.797688	0.83815	0.83237	0.83237	0.83815	0.745665	0.797688	0.780347	0.763006
Pre	0.77907	0.739583	0.765432	0.823529	0.738636	0.813953	0.77907	0.77907	0.77907	0.805556	0.768293	0.693182	0.74359	0.685393	0.736111	0.790698	0.851852	0.818182	0.825581	0.843373	0.725275	0.797619	0.764045	0.744444
Rec	0.788235	0.835294	0.729412	0.823529	0.764706	0.823529	0.788235	0.788235	0.788235	0.682353	0.741176	0.717647	0.682353	0.717647	0.623529	0.8	0.811765	0.847059	0.835294	0.823529	0.776471	0.788235	0.8	0.788235
F	0.783626	0.78453	0.746988	0.823529	0.751445	0.818713	0.783626	0.783626	0.783626	0.738854	0.754491	0.705202	0.711656	0.701149	0.675159	0.795322	0.831325	0.83237	0.830409	0.833333	0.75	0.792899	0.781609	0.765714
AUROC	0.786163	0.775602	0.766043	0.802206	0.763369	0.83857	0.799599	0.786163	0.786163	0.781484	0.814505	0.771858	0.767781	0.736698	0.727674	0.77607	0.852406	0.79131	0.832219	0.829011	0.762233	0.804278	0.76631	0.734759
k=2,delta=0.4	best	random	3	4	5	6	7	8	9	1	2	3	4	5	6	7	8	9	10	11	12	13	14	15
Acc	0.751445	0.705202	0.739884	0.809249	0.763006	0.774566	0.786127	0.751445	0.745665	0.757225	0.791908	0.705202	0.734104	0.716763	0.705202	0.763006	0.745665	0.809249	0.83237	0.83815	0.780347	0.791908	0.768786	0.745665
Pre	0.71875	0.663462	0.704082	0.770833	0.711538	0.73	0.75	0.714286	0.71134	0.802817	0.802469	0.684783	0.740741	0.709302	0.688889	0.73913	0.741176	0.770833	0.804348	0.843373	0.742268	0.763441	0.727273	0.707071
Rec	0.811765	0.811765	0.811765	0.870588	0.870588	0.858824	0.847059	0.823529	0.811765	0.670588	0.764706	0.741176	0.705882	0.717647	0.729412	0.8	0.741176	0.870588	0.870588	0.823529	0.847059	0.835294	0.847059	0.823529
F	0.762431	0.730159	0.754098	0.81768	0.783069	0.789189	0.79558	0.765027	0.758242	0.730769	0.783133	0.711864	0.722892	0.71345	0.708571	0.768362	0.741176	0.81768	0.836158	0.833333	0.791209	0.797753	0.782609	0.76087
AUROC	0.752473	0.707019	0.697928	0.749933	0.703743	0.684893	0.731885	0.766711	0.746791	0.756618	0.819652	0.788302	0.767447	0.749933	0.724332	0.783824	0.772126	0.754412	0.822995	0.83242	0.790107	0.807219	0.717647	0.677607
k=2,delta=0.5	best	random	3	4	5	6	7	8	9	1	2	3	4	5	6	7	8	9	10	11	12	13	14	15
Acc	0.83237	0.780347	0.745665	0.797688	0.791908	0.809249	0.820809	0.82659	0.83815	0.809249	0.780347	0.705202	0.780347	0.774566	0.791908	0.763006	0.809249	0.734104	0.797688	0.803468	0.791908	0.745665	0.83237	0.82659
Pre	0.811111	0.770115	0.71134	0.784091	0.769231	0.776596	0.793478	0.802198	0.820225	0.802326	0.790123	0.677083	0.764045	0.761364	0.781609	0.75	0.795455	0.701031	0.784091	0.8	0.781609	0.735632	0.825581	0.816092
Rec	0.858824	0.788235	0.811765	0.811765	0.823529	0.858824	0.858824	0.858824	0.858824	0.811765	0.752941	0.764706	0.8	0.788235	0.8	0.776471	0.823529	0.8	0.811765	0.8	0.8	0.752941	0.835294	0.835294
F	0.834286	0.77907	0.758242	0.797688	0.795455	0.815642	0.824859	0.829545	0.83908	0.807018	0.771084	0.718232	0.781609	0.774566	0.790698	0.763006	0.809249	0.747253	0.797688	0.8	0.790698	0.744186	0.830409	0.825581
AUROC	0.832821	0.780481	0.700602	0.849465	0.866444	0.873529	0.860495	0.841778	0.837701	0.814037	0.77988	0.710561	0.780682	0.774799	0.792045	0.763235	0.809492	0.739171	0.797928	0.803409	0.796591	0.745789	0.83242	0.825802
k=2,delta=0.6	best	random	3	4	5	6	7	8	9	1	2	3	4	5	6	7	8	9	10	11	12	13	14	15
Acc	0.722543	0.780347	0.751445	0.745665	0.820809	0.82659	0.83815	0.83815	0.815029	0.797688	0.751445	0.739884	0.768786	0.693642	0.757225	0.820809	0.751445	0.861272	0.820809	0.791908	0.757225	0.820809	0.809249	0.768786
Pre	0.703297	0.797468	0.71	0.707071	0.8	0.808989	0.813187	0.813187	0.804598	0.784091	0.818182	0.75641	0.764706	0.677778	0.747126	0.806818	0.71	0.827957	0.855263	0.802469	0.752941	0.8	0.782609	0.752809
Rec	0.752941	0.741176	0.835294	0.823529	0.847059	0.847059	0.870588	0.870588	0.823529	0.811765	0.635294	0.694118	0.764706	0.717647	0.764706	0.835294	0.835294	0.905882	0.764706	0.764706	0.752941	0.847059	0.847059	0.788235
F	0.727273	0.768293	0.767568	0.76087	0.822857	0.827586	0.840909	0.840909	0.813953	0.797688	0.715232	0.723926	0.764706	0.697143	0.755814	0.820809	0.767568	0.865169	0.807453	0.783133	0.752941	0.822857	0.813559	0.770115
AUROC	0.723061	0.779679	0.63984	0.705481	0.794519	0.851537	0.820856	0.841243	0.820521	0.818917	0.760027	0.806083	0.739639	0.724733	0.814505	0.858824	0.802273	0.844452	0.888636	0.815374	0.789104	0.817714	0.831484	0.769987
k=2,delta=0.7	best	random	3	4	5	6	7	8	9	1	2	3	4	5	6	7	8	9	10	11	12	13	14	15
Acc	0.739884	0.786127	0.786127	0.797688	0.763006	0.739884	0.745665	0.774566	0.786127	0.248555	0.531792	0.774566	0.705202	0.797688	0.67052	0.791908	0.809249	0.809249	0.763006	0.734104	0.710983	0.843931	0.82659	0.687861
Pre	0.75	0.807692	0.772727	0.75	0.734043	0.732558	0.766234	0.77381	0.807692	0.247191	0.52381	0.691667	0.707317	0.784091	0.666667	0.769231	0.825	0.851351	0.744444	0.746835	0.673267	0.822222	0.823529	0.712329
Rec	0.705882	0.741176	0.8	0.882353	0.811765	0.741176	0.694118	0.764706	0.741176	0.258824	0.517647	0.976471	0.682353	0.811765	0.658824	0.823529	0.776471	0.741176	0.788235	0.694118	0.8	0.870588	0.823529	0.611765
F	0.727273	0.773006	0.786127	0.810811	0.77095	0.736842	0.728395	0.769231	0.773006	0.252874	0.52071	0.809756	0.694611	0.797688	0.662722	0.795455	0.8	0.792453	0.765714	0.719512	0.731183	0.845714	0.823529	0.658228
AUROC	0.739305	0.785361	0.774064	0.795455	0.772995	0.809893	0.749064	0.778743	0.78389	0.403743	0.667246	0.602139	0.764906	0.819786	0.844385	0.828877	0.873396	0.797193	0.856952	0.728877	0.823262	0.845722	0.822861	0.78262
k=2,delta=0.8	best	random	3	4	5	6	7	8	9	1	2	3	4	5	6	7	8	9	10	11	12	13	14	15
Acc	0.855491	0.849711	0.872832	0.861272	0.855491	0.849711	0.849711	0.855491	0.855491	0.578035	0.780347	0.791908	0.768786	0.878613	0.763006	0.687861	0.82659	0.855491	0.83237	0.820809	0.820809	0.791908	0.861272	0.867052
Pre	0.833333	0.873418	0.818182	0.850575	0.833333	0.817204	0.824176	0.833333	0.833333	0.568182	0.752688	0.802469	0.736842	0.826531	0.729167	0.659794	0.795699	0.8125	0.804348	0.8	0.8	0.747475	0.808081	0.816327
Rec	0.882353	0.811765	0.952941	0.870588	0.882353	0.894118	0.882353	0.882353	0.882353	0.588235	0.823529	0.764706	0.823529	0.952941	0.823529	0.752941	0.870588	0.917647	0.870588	0.847059	0.847059	0.870588	0.941176	0.941176
F	0.857143	0.841463	0.880435	0.860465	0.857143	0.853933	0.852273	0.857143	0.857143	0.578035	0.786517	0.783133	0.777778	0.885246	0.773481	0.703297	0.831461	0.861878	0.836158	0.822857	0.822857	0.804348	0.869565	0.874317
AUROC	0.855949	0.849064	0.823463	0.873195	0.816377	0.853008	0.855281	0.855949	0.855949	0.761364	0.801471	0.799465	0.726471	0.814037	0.789572	0.717112	0.814906	0.833422	0.764305	0.830949	0.761029	0.823262	0.807353	0.817914
k=2,delta=0.9	best	random	3	4	5	6	7	8	9	1	2	3	4	5	6	7	8	9	10	11	12	13	14	15
Acc	0.878613	0.815029	0.890173	0.878613	0.884393	0.878613	0.884393	0.890173	0.890173	0.739884	0.82659	0.861272	0.855491	0.780347	0.872832	0.867052	0.872832	0.901734	0.878613	0.867052	0.895954	0.901734	0.924855	0.890173
Pre	0.880952	0.797753	0.851064	0.855556	0.857143	0.855556	0.873563	0.883721	0.883721	0.708333	0.777778	0.86747	0.819149	0.758242	0.831579	0.852273	0.853933	0.854167	0.855556	0.836957	0.868132	0.869565	0.891304	0.851064
Rec	0.870588	0.835294	0.941176	0.905882	0.917647	0.905882	0.894118	0.894118	0.894118	0.8	0.905882	0.847059	0.905882	0.811765	0.929412	0.882353	0.894118	0.964706	0.905882	0.905882	0.929412	0.941176	0.964706	0.941176
F	0.87574	0.816092	0.893855	0.88	0.886364	0.88	0.883721	0.888889	0.888889	0.751381	0.836957	0.857143	0.860335	0.784091	0.877778	0.867052	0.873563	0.906077	0.88	0.870056	0.897727	0.903955	0.926554	0.893855
AUROC	0.878476	0.815374	0.82607	0.859358	0.850602	0.825535	0.849799	0.89238	0.899866	0.731751	0.838302	0.851671	0.778676	0.808824	0.869652	0.843516	0.865909	0.82607	0.866711	0.837166	0.864372	0.848396	0.875936	0.82607
k=3,delta=0.1	best	random	3	4	5	6	7	8	9	1	2	3	4	5	6	7	8	9	10	11	12	13	14	15	16	17	18	19	20	21	22	23	24	25	26	27	28	29	30	31	32	33	34	35	36	37	38	39	40
Acc	0.791908	0.722543	0.734104	0.722543	0.722543	0.786127	0.751445	0.768786	0.791908	0.728324	0.710983	0.739884	0.722543	0.612717	0.682081	0.66474	0.716763	0.601156	0.791908	0.82659	0.653179	0.739884	0.699422	0.705202	0.693642	0.757225	0.67052	0.682081	0.716763	0.734104	0.739884	0.734104	0.745665	0.647399	0.768786	0.676301	0.791908	0.734104	0.739884	0.687861	0.653179	0.809249	0.67052	0.763006	0.67052	0.734104	0.791908	0.699422	0.757225
Pre	0.795181	0.694737	0.709677	0.707865	0.707865	0.785714	0.744186	0.792208	0.795181	0.72619	0.701149	0.727273	0.717647	0.604651	0.65625	0.658824	0.704545	0.588889	0.775281	0.789474	0.647059	0.727273	0.698795	0.7125	0.686047	0.726316	0.648936	0.670455	0.75	0.729412	0.708333	0.714286	0.730337	0.636364	0.777778	0.674699	0.795181	0.729412	0.75641	0.691358	0.647059	0.788889	0.684211	0.755814	0.666667	0.746835	0.788235	0.689655	0.741573
Rec	0.776471	0.776471	0.776471	0.741176	0.741176	0.776471	0.752941	0.717647	0.776471	0.717647	0.717647	0.752941	0.717647	0.611765	0.741176	0.658824	0.729412	0.623529	0.811765	0.882353	0.647059	0.752941	0.682353	0.670588	0.694118	0.811765	0.717647	0.694118	0.635294	0.729412	0.8	0.764706	0.764706	0.658824	0.741176	0.658824	0.776471	0.729412	0.694118	0.658824	0.647059	0.835294	0.611765	0.764706	0.658824	0.694118	0.788235	0.705882	0.776471
F	0.785714	0.733333	0.741573	0.724138	0.724138	0.781065	0.748538	0.753086	0.785714	0.721893	0.709302	0.739884	0.717647	0.608187	0.696133	0.658824	0.716763	0.605714	0.793103	0.833333	0.647059	0.739884	0.690476	0.690909	0.690058	0.766667	0.681564	0.682081	0.687898	0.729412	0.751381	0.738636	0.747126	0.647399	0.759036	0.666667	0.785714	0.729412	0.723926	0.674699	0.647059	0.811429	0.645963	0.760234	0.662722	0.719512	0.788235	0.697674	0.758621
AUROC	0.791644	0.723463	0.68242	0.688102	0.616711	0.719719	0.672995	0.771123	0.791644	0.741444	0.709358	0.740107	0.730615	0.601337	0.683088	0.664639	0.716979	0.622794	0.801337	0.82754	0.653075	0.740107	0.699131	0.704612	0.69365	0.758155	0.671324	0.682286	0.715374	0.734024	0.740909	0.731952	0.750267	0.647594	0.768316	0.676003	0.791644	0.734024	0.739104	0.687366	0.653075	0.809693	0.602273	0.763035	0.670321	0.733422	0.791845	0.70361	0.757553
k=3,delta=0.2	best	random	3	4	5	6	7	8	9	1	2	3	4	5	6	7	8	9	10	11	12	13	14	15	16	17	18	19	20	21	22	23	24	25	26	27	28	29	30	31	32	33	34	35	36	37	38	39	40
Acc	0.739884	0.647399	0.682081	0.693642	0.710983	0.728324	0.734104	0.739884	0.739884	0.66474	0.687861	0.757225	0.705202	0.734104	0.676301	0.682081	0.693642	0.612717	0.786127	0.797688	0.780347	0.687861	0.67052	0.710983	0.676301	0.751445	0.682081	0.722543	0.763006	0.710983	0.676301	0.65896	0.757225	0.693642	0.682081	0.647399	0.768786	0.757225	0.751445	0.647399	0.624277	0.780347	0.687861	0.699422	0.647399	0.722543	0.734104	0.728324	0.716763
Pre	0.722222	0.615385	0.65	0.66	0.684211	0.706522	0.701031	0.722222	0.722222	0.655172	0.678161	0.759036	0.7125	0.709677	0.683544	0.674419	0.681818	0.6125	0.766667	0.771739	0.770115	0.682353	0.662791	0.701149	0.674699	0.733333	0.6875	0.703297	0.75	0.692308	0.662921	0.635417	0.752941	0.705128	0.692308	0.657895	0.764706	0.779221	0.744186	0.636364	0.611111	0.783133	0.706667	0.681319	0.633333	0.753425	0.729412	0.706522	0.7
Rec	0.764706	0.752941	0.764706	0.776471	0.764706	0.764706	0.8	0.764706	0.764706	0.670588	0.694118	0.741176	0.670588	0.776471	0.635294	0.682353	0.705882	0.576471	0.811765	0.835294	0.788235	0.682353	0.670588	0.717647	0.658824	0.776471	0.647059	0.752941	0.776471	0.741176	0.694118	0.717647	0.752941	0.647059	0.635294	0.588235	0.764706	0.705882	0.752941	0.658824	0.647059	0.764706	0.623529	0.729412	0.670588	0.647059	0.729412	0.764706	0.741176
F	0.742857	0.677249	0.702703	0.713514	0.722222	0.734463	0.747253	0.742857	0.742857	0.662791	0.686047	0.75	0.690909	0.741573	0.658537	0.678363	0.693642	0.593939	0.788571	0.80226	0.77907	0.682353	0.666667	0.709302	0.666667	0.754286	0.666667	0.727273	0.763006	0.715909	0.678161	0.674033	0.752941	0.674847	0.662577	0.621118	0.764706	0.740741	0.748538	0.647399	0.628571	0.77381	0.6625	0.704545	0.651429	0.696203	0.729412	0.734463	0.72
AUROC	0.740307	0.649198	0.649733	0.609225	0.592647	0.628008	0.625468	0.740307	0.740307	0.678944	0.711765	0.755481	0.710361	0.724265	0.692447	0.682086	0.69385	0.631751	0.786564	0.798329	0.769786	0.687767	0.670588	0.700267	0.676003	0.751872	0.681484	0.723061	0.763235	0.719719	0.680548	0.668115	0.76143	0.717781	0.681283	0.64639	0.700936	0.757019	0.751471	0.647594	0.628342	0.78008	0.691711	0.704078	0.647794	0.729612	0.734024	0.737634	0.717179
k=3,delta=0.3	best	random	3	4	5	6	7	8	9	1	2	3	4	5	6	7	8	9	10	11	12	13	14	15	16	17	18	19	20	21	22	23	24	25	26	27	28	29	30	31	32	33	34	35	36	37	38	39	40
Acc	0.768786	0.66474	0.734104	0.728324	0.768786	0.722543	0.745665	0.768786	0.768786	0.647399	0.647399	0.757225	0.583815	0.809249	0.65896	0.66474	0.739884	0.635838	0.710983	0.791908	0.682081	0.693642	0.728324	0.693642	0.739884	0.693642	0.676301	0.635838	0.728324	0.728324	0.676301	0.699422	0.734104	0.705202	0.716763	0.699422	0.757225	0.739884	0.791908	0.716763	0.716763	0.774566	0.734104	0.774566	0.682081	0.722543	0.786127	0.699422	0.774566
Pre	0.752809	0.636364	0.709677	0.693878	0.736842	0.686869	0.71134	0.752809	0.752809	0.676471	0.62766	0.802817	0.56701	0.782609	0.671053	0.648352	0.717391	0.614583	0.701149	0.795181	0.674419	0.673913	0.72619	0.686047	0.75641	0.710526	0.646465	0.625	0.756757	0.72619	0.659341	0.673684	0.719101	0.688889	0.719512	0.681319	0.731183	0.708333	0.781609	0.704545	0.704545	0.75	0.740741	0.744681	0.663043	0.690722	0.766667	0.694118	0.755556
Rec	0.788235	0.741176	0.776471	0.8	0.823529	0.8	0.811765	0.788235	0.788235	0.541176	0.694118	0.670588	0.647059	0.847059	0.6	0.694118	0.776471	0.694118	0.717647	0.776471	0.682353	0.729412	0.717647	0.694118	0.694118	0.635294	0.752941	0.647059	0.658824	0.717647	0.705882	0.752941	0.752941	0.729412	0.694118	0.729412	0.8	0.8	0.8	0.729412	0.729412	0.811765	0.705882	0.823529	0.717647	0.788235	0.811765	0.694118	0.8
F	0.770115	0.684783	0.741573	0.743169	0.777778	0.73913	0.758242	0.770115	0.770115	0.601307	0.659218	0.730769	0.604396	0.813559	0.63354	0.670455	0.745763	0.651934	0.709302	0.785714	0.678363	0.700565	0.721893	0.690058	0.723926	0.670807	0.695652	0.635838	0.704403	0.721893	0.681818	0.711111	0.735632	0.708571	0.706587	0.704545	0.764045	0.751381	0.790698	0.716763	0.716763	0.779661	0.722892	0.782123	0.689266	0.736264	0.788571	0.694118	0.777143
AUROC	0.769118	0.666043	0.665709	0.665441	0.670655	0.60762	0.642647	0.769118	0.769118	0.659826	0.686965	0.732888	0.538235	0.776939	0.683556	0.646992	0.651872	0.672861	0.656618	0.810963	0.70127	0.730682	0.725468	0.783021	0.713971	0.687634	0.63496	0.675334	0.725334	0.651738	0.638302	0.650602	0.693984	0.62627	0.582888	0.67754	0.702807	0.648797	0.740508	0.71123	0.684024	0.690307	0.675869	0.682353	0.677874	0.753342	0.723463	0.680013	0.694452
k=3,delta=0.4	best	random	3	4	5	6	7	8	9	1	2	3	4	5	6	7	8	9	10	11	12	13	14	15	16	17	18	19	20	21	22	23	24	25	26	27	28	29	30	31	32	33	34	35	36	37	38	39	40
Acc	0.734104	0.734104	0.734104	0.745665	0.763006	0.768786	0.763006	0.734104	0.734104	0.739884	0.653179	0.601156	0.624277	0.803468	0.728324	0.647399	0.734104	0.630058	0.699422	0.722543	0.630058	0.653179	0.647399	0.583815	0.601156	0.554913	0.612717	0.687861	0.763006	0.710983	0.728324	0.699422	0.745665	0.716763	0.728324	0.774566	0.763006	0.739884	0.791908	0.722543	0.728324	0.751445	0.716763	0.757225	0.774566	0.757225	0.768786	0.653179	0.693642
Pre	0.73494	0.729412	0.709677	0.71134	0.744444	0.758621	0.761905	0.73494	0.73494	0.732558	0.650602	0.581633	0.625	0.786517	0.715909	0.625	0.709677	0.598131	0.72	0.722892	0.623529	0.654321	0.657895	0.573034	0.581633	0.554054	0.6	0.674157	0.761905	0.692308	0.72619	0.685393	0.741176	0.709302	0.72619	0.767442	0.75	0.75	0.795181	0.712644	0.72619	0.738636	0.709302	0.747126	0.780488	0.747126	0.736842	0.634409	0.666667
Rec	0.717647	0.729412	0.776471	0.811765	0.788235	0.776471	0.752941	0.717647	0.717647	0.741176	0.635294	0.670588	0.588235	0.823529	0.741176	0.705882	0.776471	0.752941	0.635294	0.705882	0.623529	0.623529	0.588235	0.6	0.670588	0.482353	0.635294	0.705882	0.752941	0.741176	0.717647	0.717647	0.741176	0.717647	0.717647	0.776471	0.776471	0.705882	0.776471	0.729412	0.717647	0.764706	0.717647	0.764706	0.752941	0.764706	0.823529	0.694118	0.752941
F	0.72619	0.729412	0.741573	0.758242	0.765714	0.767442	0.757396	0.72619	0.72619	0.736842	0.642857	0.622951	0.606061	0.804598	0.728324	0.662983	0.741573	0.666667	0.675	0.714286	0.623529	0.638554	0.621118	0.586207	0.622951	0.515723	0.617143	0.689655	0.757396	0.715909	0.721893	0.701149	0.741176	0.71345	0.721893	0.77193	0.763006	0.727273	0.785714	0.72093	0.721893	0.751445	0.71345	0.755814	0.766467	0.755814	0.777778	0.662921	0.707182
AUROC	0.733824	0.734024	0.722995	0.650802	0.675535	0.691778	0.692647	0.733824	0.733824	0.765642	0.674465	0.65361	0.644318	0.746457	0.798463	0.581618	0.634024	0.561698	0.6875	0.722861	0.608021	0.624733	0.602005	0.646791	0.616444	0.538035	0.561029	0.646992	0.779947	0.623262	0.684492	0.761497	0.68877	0.640775	0.676537	0.73135	0.710027	0.697861	0.696324	0.664706	0.751872	0.672059	0.724064	0.695053	0.813503	0.781283	0.674131	0.546257	0.606952
k=3,delta=0.5	best	random	3	4	5	6	7	8	9	1	2	3	4	5	6	7	8	9	10	11	12	13	14	15	16	17	18	19	20	21	22	23	24	25	26	27	28	29	30	31	32	33	34	35	36	37	38	39	40
Acc	0.768786	0.763006	0.739884	0.757225	0.768786	0.786127	0.757225	0.768786	0.768786	0.716763	0.612717	0.618497	0.647399	0.774566	0.705202	0.67052	0.734104	0.647399	0.768786	0.791908	0.67052	0.780347	0.693642	0.65896	0.66474	0.780347	0.705202	0.716763	0.676301	0.734104	0.635838	0.699422	0.757225	0.710983	0.66474	0.757225	0.774566	0.710983	0.774566	0.699422	0.710983	0.791908	0.716763	0.809249	0.739884	0.699422	0.803468	0.739884	0.67052
Pre	0.764706	0.75	0.717391	0.717172	0.747253	0.772727	0.759036	0.764706	0.764706	0.683673	0.602273	0.6	0.625	0.755556	0.684783	0.648936	0.729412	0.62766	0.758621	0.781609	0.655556	0.776471	0.705128	0.635417	0.658824	0.758242	0.697674	0.7	0.670588	0.746835	0.634146	0.685393	0.747126	0.701149	0.670886	0.752941	0.744681	0.721519	0.77381	0.694118	0.705882	0.802469	0.704545	0.776596	0.75	0.703704	0.78022	0.712766	0.655556
Rec	0.764706	0.776471	0.776471	0.835294	0.8	0.8	0.741176	0.764706	0.764706	0.788235	0.623529	0.670588	0.705882	0.8	0.741176	0.717647	0.729412	0.694118	0.776471	0.8	0.694118	0.776471	0.647059	0.717647	0.658824	0.811765	0.705882	0.741176	0.670588	0.694118	0.611765	0.717647	0.764706	0.717647	0.623529	0.752941	0.823529	0.670588	0.764706	0.694118	0.705882	0.764706	0.729412	0.858824	0.705882	0.670588	0.835294	0.788235	0.694118
F	0.764706	0.763006	0.745763	0.771739	0.772727	0.786127	0.75	0.764706	0.764706	0.73224	0.612717	0.633333	0.662983	0.777143	0.711864	0.681564	0.729412	0.659218	0.767442	0.790698	0.674286	0.776471	0.674847	0.674033	0.658824	0.784091	0.701754	0.72	0.670588	0.719512	0.622754	0.701149	0.755814	0.709302	0.646341	0.752941	0.782123	0.695122	0.769231	0.694118	0.705882	0.783133	0.716763	0.815642	0.727273	0.686747	0.806818	0.748603	0.674286
AUROC	0.768717	0.763235	0.720856	0.649198	0.680682	0.720789	0.689572	0.768717	0.768717	0.760829	0.597259	0.668316	0.584693	0.716578	0.741912	0.600334	0.668717	0.604345	0.730615	0.745521	0.665241	0.81377	0.657286	0.709358	0.644118	0.780882	0.71738	0.71357	0.642246	0.683623	0.58389	0.616845	0.689238	0.629947	0.59619	0.724265	0.71377	0.649799	0.704813	0.67139	0.735762	0.728075	0.745989	0.758489	0.759358	0.634626	0.717914	0.64512	0.6
k=3,delta=0.6	best	random	3	4	5	6	7	8	9	1	2	3	4	5	6	7	8	9	10	11	12	13	14	15	16	17	18	19	20	21	22	23	24	25	26	27	28	29	30	31	32	33	34	35	36	37	38	39	40
Acc	0.734104	0.745665	0.693642	0.705202	0.710983	0.66474	0.687861	0.687861	0.745665	0.50289	0.676301	0.699422	0.612717	0.630058	0.797688	0.687861	0.699422	0.786127	0.739884	0.791908	0.763006	0.751445	0.705202	0.734104	0.751445	0.739884	0.745665	0.757225	0.716763	0.693642	0.693642	0.751445	0.722543	0.757225	0.768786	0.739884	0.734104	0.745665	0.745665	0.757225	0.728324	0.67052	0.67052	0.728324	0.699422	0.803468	0.722543	0.705202	0.67052
Pre	0.73494	0.725275	0.75	0.67	0.705882	0.645161	0.674157	0.659794	0.725275	0.495726	0.655914	0.654206	0.59375	0.617978	0.777778	0.686747	0.673684	0.77907	0.738095	0.775281	0.734043	0.698113	0.707317	0.709677	0.738636	0.732558	0.730337	0.726316	0.6875	0.670213	0.681818	0.71875	0.686869	0.726316	0.727273	0.722222	0.729412	0.72043	0.71134	0.736264	0.697917	0.648936	0.655556	0.72619	0.666667	0.793103	0.712644	0.693182	0.666667
Rec	0.717647	0.776471	0.564706	0.788235	0.705882	0.705882	0.705882	0.752941	0.776471	0.682353	0.717647	0.823529	0.670588	0.647059	0.823529	0.670588	0.752941	0.788235	0.729412	0.811765	0.811765	0.870588	0.682353	0.776471	0.764706	0.741176	0.764706	0.811765	0.776471	0.741176	0.705882	0.811765	0.8	0.811765	0.847059	0.764706	0.729412	0.788235	0.811765	0.788235	0.788235	0.717647	0.694118	0.717647	0.776471	0.811765	0.729412	0.717647	0.658824
F	0.72619	0.75	0.644295	0.724324	0.705882	0.674157	0.689655	0.703297	0.75	0.574257	0.685393	0.729167	0.629834	0.632184	0.8	0.678571	0.711111	0.783626	0.733728	0.793103	0.77095	0.774869	0.694611	0.741573	0.751445	0.736842	0.747126	0.766667	0.729282	0.703911	0.693642	0.762431	0.73913	0.766667	0.782609	0.742857	0.729412	0.752809	0.758242	0.761364	0.740331	0.681564	0.674286	0.721893	0.717391	0.802326	0.72093	0.705202	0.662722
AUROC	0.733824	0.74619	0.7375	0.767179	0.745722	0.682286	0.698463	0.699064	0.74619	0.53496	0.680147	0.706016	0.63135	0.640976	0.776203	0.682955	0.705949	0.744184	0.680882	0.799265	0.757219	0.706417	0.720588	0.731417	0.754412	0.749666	0.746658	0.718717	0.65762	0.607888	0.705348	0.75361	0.740709	0.717781	0.710361	0.711631	0.746457	0.746524	0.756016	0.761029	0.742781	0.669719	0.679947	0.724465	0.700735	0.777941	0.720856	0.70381	0.670321
k=3,delta=0.7	best	random	3	4	5	6	7	8	9	1	2	3	4	5	6	7	8	9	10	11	12	13	14	15	16	17	18	19	20	21	22	23	24	25	26	27	28	29	30	31	32	33	34	35	36	37	38	39	40
Acc	0.815029	0.751445	0.815029	0.843931	0.809249	0.815029	0.815029	0.815029	0.815029	0.739884	0.66474	0.653179	0.716763	0.722543	0.722543	0.757225	0.710983	0.745665	0.745665	0.716763	0.83237	0.809249	0.751445	0.774566	0.780347	0.768786	0.763006	0.809249	0.815029	0.820809	0.797688	0.855491	0.757225	0.757225	0.728324	0.786127	0.83815	0.751445	0.763006	0.791908	0.815029	0.791908	0.83815	0.739884	0.803468	0.751445	0.774566	0.809249	0.82659
Pre	0.804598	0.714286	0.811765	0.853659	0.802326	0.804598	0.804598	0.804598	0.804598	0.727273	0.670886	0.623762	0.704545	0.707865	0.683168	0.736264	0.701149	0.72043	0.730337	0.695652	0.797872	0.765306	0.705882	0.755556	0.764045	0.731959	0.72	0.782609	0.819277	0.8375	0.804878	0.875	0.779221	0.759036	0.72619	0.8	0.860759	0.723404	0.775	0.788235	0.82716	0.818182	0.88	0.727273	0.814815	0.733333	0.794872	0.833333	0.848101
Rec	0.823529	0.823529	0.811765	0.823529	0.811765	0.823529	0.823529	0.823529	0.823529	0.752941	0.623529	0.741176	0.729412	0.741176	0.811765	0.788235	0.717647	0.788235	0.764706	0.752941	0.882353	0.882353	0.847059	0.8	0.8	0.835294	0.847059	0.847059	0.8	0.788235	0.776471	0.823529	0.705882	0.741176	0.717647	0.752941	0.8	0.8	0.729412	0.788235	0.788235	0.741176	0.776471	0.752941	0.776471	0.776471	0.729412	0.764706	0.788235
F	0.813953	0.765027	0.811765	0.838323	0.807018	0.813953	0.813953	0.813953	0.813953	0.739884	0.646341	0.677419	0.716763	0.724138	0.741935	0.761364	0.709302	0.752809	0.747126	0.723164	0.837989	0.819672	0.770053	0.777143	0.781609	0.78022	0.778378	0.813559	0.809524	0.812121	0.790419	0.848485	0.740741	0.75	0.721893	0.775758	0.829268	0.759777	0.751515	0.788235	0.807229	0.777778	0.825	0.739884	0.795181	0.754286	0.760736	0.797546	0.817073
AUROC	0.815174	0.752674	0.752874	0.806551	0.845321	0.81992	0.815174	0.815174	0.815174	0.768984	0.638703	0.635695	0.693449	0.775201	0.733155	0.794586	0.748128	0.804278	0.802206	0.665241	0.755882	0.786631	0.717246	0.723061	0.766845	0.679144	0.655816	0.75615	0.762701	0.76504	0.846858	0.835495	0.742112	0.722393	0.61504	0.740107	0.770321	0.702139	0.812032	0.785561	0.777406	0.799398	0.837299	0.764973	0.777005	0.708356	0.731952	0.751738	0.813503
k=3,delta=0.8	best	random	3	4	5	6	7	8	9	1	2	3	4	5	6	7	8	9	10	11	12	13	14	15	16	17	18	19	20	21	22	23	24	25	26	27	28	29	30	31	32	33	34	35	36	37	38	39	40
Acc	0.878613	0.820809	0.895954	0.878613	0.895954	0.872832	0.890173	0.878613	0.878613	0.797688	0.83237	0.791908	0.791908	0.780347	0.809249	0.734104	0.67052	0.791908	0.757225	0.786127	0.774566	0.763006	0.83815	0.815029	0.83237	0.780347	0.82659	0.815029	0.82659	0.843931	0.82659	0.884393	0.884393	0.890173	0.803468	0.815029	0.913295	0.890173	0.878613	0.890173	0.809249	0.82659	0.843931	0.791908	0.884393	0.809249	0.786127	0.878613	0.890173
Pre	0.872093	0.8	0.852632	0.855556	0.876404	0.870588	0.875	0.872093	0.872093	0.8125	0.825581	0.763441	0.781609	0.732673	0.770833	0.693069	0.666667	0.752577	0.726316	0.735294	0.734694	0.73913	0.835294	0.791209	0.825581	0.742268	0.823529	0.791209	0.76699	0.815217	0.802198	0.857143	0.873563	0.858696	0.786517	0.835443	0.888889	0.84375	0.833333	0.84375	0.765306	0.789474	0.822222	0.763441	0.842105	0.770833	0.772727	0.833333	0.851064
Rec	0.882353	0.847059	0.952941	0.905882	0.917647	0.870588	0.905882	0.882353	0.882353	0.764706	0.835294	0.835294	0.8	0.870588	0.870588	0.823529	0.658824	0.858824	0.811765	0.882353	0.847059	0.8	0.835294	0.847059	0.835294	0.847059	0.823529	0.847059	0.929412	0.882353	0.858824	0.917647	0.894118	0.929412	0.823529	0.776471	0.941176	0.952941	0.941176	0.952941	0.882353	0.882353	0.870588	0.835294	0.941176	0.870588	0.8	0.941176	0.941176
F	0.877193	0.822857	0.9	0.88	0.896552	0.870588	0.890173	0.877193	0.877193	0.787879	0.830409	0.797753	0.790698	0.795699	0.81768	0.752688	0.662722	0.802198	0.766667	0.802139	0.786885	0.768362	0.835294	0.818182	0.830409	0.791209	0.823529	0.818182	0.840426	0.847458	0.829545	0.886364	0.883721	0.892655	0.804598	0.804878	0.914286	0.895028	0.883978	0.895028	0.819672	0.833333	0.845714	0.797753	0.888889	0.81768	0.786127	0.883978	0.893855
AUROC	0.878676	0.821257	0.821123	0.832219	0.860829	0.857487	0.900735	0.878676	0.878676	0.8	0.822727	0.798797	0.88516	0.778075	0.812901	0.788837	0.715374	0.800535	0.792647	0.687299	0.645521	0.797594	0.84258	0.793917	0.808757	0.70107	0.83877	0.778743	0.816043	0.765842	0.764171	0.832219	0.881684	0.822193	0.790976	0.852005	0.866979	0.795856	0.794118	0.810027	0.851003	0.739171	0.823663	0.764171	0.805147	0.864773	0.742447	0.794118	0.866511
k=3,delta=0.9	best	random	3	4	5	6	7	8	9	1	2	3	4	5	6	7	8	9	10	11	12	13	14	15	16	17	18	19	20	21	22	23	24	25	26	27	28	29	30	31	32	33	34	35	36	37	38	39	40
Acc	0.878613	0.820809	0.895954	0.878613	0.895954	0.872832	0.890173	0.878613	0.878613	0.797688	0.83237	0.791908	0.791908	0.780347	0.809249	0.734104	0.67052	0.791908	0.757225	0.786127	0.774566	0.763006	0.83815	0.815029	0.83237	0.780347	0.82659	0.815029	0.82659	0.843931	0.82659	0.884393	0.884393	0.890173	0.803468	0.815029	0.913295	0.890173	0.878613	0.890173	0.809249	0.82659	0.843931	0.791908	0.884393	0.809249	0.786127	0.878613	0.890173
Pre	0.872093	0.8	0.852632	0.855556	0.876404	0.870588	0.875	0.872093	0.872093	0.8125	0.825581	0.763441	0.781609	0.732673	0.770833	0.693069	0.666667	0.752577	0.726316	0.735294	0.734694	0.73913	0.835294	0.791209	0.825581	0.742268	0.823529	0.791209	0.76699	0.815217	0.802198	0.857143	0.873563	0.858696	0.786517	0.835443	0.888889	0.84375	0.833333	0.84375	0.765306	0.789474	0.822222	0.763441	0.842105	0.770833	0.772727	0.833333	0.851064
Rec	0.882353	0.847059	0.952941	0.905882	0.917647	0.870588	0.905882	0.882353	0.882353	0.764706	0.835294	0.835294	0.8	0.870588	0.870588	0.823529	0.658824	0.858824	0.811765	0.882353	0.847059	0.8	0.835294	0.847059	0.835294	0.847059	0.823529	0.847059	0.929412	0.882353	0.858824	0.917647	0.894118	0.929412	0.823529	0.776471	0.941176	0.952941	0.941176	0.952941	0.882353	0.882353	0.870588	0.835294	0.941176	0.870588	0.8	0.941176	0.941176
F	0.877193	0.822857	0.9	0.88	0.896552	0.870588	0.890173	0.877193	0.877193	0.787879	0.830409	0.797753	0.790698	0.795699	0.81768	0.752688	0.662722	0.802198	0.766667	0.802139	0.786885	0.768362	0.835294	0.818182	0.830409	0.791209	0.823529	0.818182	0.840426	0.847458	0.829545	0.886364	0.883721	0.892655	0.804598	0.804878	0.914286	0.895028	0.883978	0.895028	0.819672	0.833333	0.845714	0.797753	0.888889	0.81768	0.786127	0.883978	0.893855
AUROC	0.878676	0.821257	0.821123	0.832219	0.860829	0.857487	0.900735	0.878676	0.878676	0.8	0.822727	0.798797	0.88516	0.778075	0.812901	0.788837	0.715374	0.800535	0.792647	0.687299	0.645521	0.797594	0.84258	0.793917	0.808757	0.70107	0.83877	0.778743	0.816043	0.765842	0.764171	0.832219	0.881684	0.822193	0.790976	0.852005	0.866979	0.795856	0.794118	0.810027	0.851003	0.739171	0.823663	0.764171	0.805147	0.864773	0.742447	0.794118	0.866511
k=4,delta=0.1	best	random	3	4	5	6	7	8	9	1	2	3	4	5	6	7	8	9	10	11	12	13	14	15	16	17	18	19	20	21	22	23	24	25	26	27	28	29	30	31	32	33	34	35	36	37	38	39	40
Acc	0.734104	0.566474	0.774566	0.705202	0.791908	0.774566	0.728324	0.734104	0.722543	0.612717	0.618497	0.67052	0.589595	0.606936	0.612717	0.554913	0.618497	0.676301	0.612717	0.630058	0.595376	0.641618	0.647399	0.751445	0.699422	0.66474	0.803468	0.578035	0.537572	0.554913	0.618497	0.676301	0.589595	0.630058	0.572254	0.618497	0.578035	0.578035	0.618497	0.635838	0.601156	0.722543	0.647399	0.65896	0.601156	0.612717	0.687861	0.618497	0.693642
Pre	0.714286	0.553191	0.72549	0.673469	0.769231	0.761364	0.715909	0.709677	0.703297	0.660714	0.633803	0.642857	0.559322	0.585859	0.59	0.547619	0.577236	0.666667	0.572581	0.585366	0.568807	0.618557	0.615385	0.756098	0.689655	0.615385	0.757576	0.558824	0.522523	0.538462	0.581197	0.662921	0.567308	0.606061	0.553398	0.606742	0.553571	0.5625	0.590476	0.612245	0.568966	0.707865	0.622449	0.632653	0.571429	0.584906	0.659794	0.587156	0.666667
Rec	0.764706	0.611765	0.870588	0.776471	0.823529	0.788235	0.741176	0.776471	0.752941	0.435294	0.529412	0.741176	0.776471	0.682353	0.694118	0.541176	0.835294	0.682353	0.835294	0.847059	0.729412	0.705882	0.752941	0.729412	0.705882	0.847059	0.882353	0.670588	0.682353	0.658824	0.8	0.694118	0.694118	0.705882	0.670588	0.635294	0.729412	0.635294	0.729412	0.705882	0.776471	0.741176	0.717647	0.729412	0.752941	0.729412	0.752941	0.752941	0.752941
F	0.738636	0.581006	0.791444	0.721311	0.795455	0.774566	0.728324	0.741573	0.727273	0.524823	0.576923	0.688525	0.650246	0.630435	0.637838	0.544379	0.682692	0.674419	0.679426	0.692308	0.639175	0.659341	0.677249	0.742515	0.697674	0.712871	0.815217	0.609626	0.591837	0.592593	0.673267	0.678161	0.624339	0.652174	0.606383	0.62069	0.629442	0.596685	0.652632	0.655738	0.656716	0.724138	0.666667	0.677596	0.649746	0.649215	0.703297	0.659794	0.707182
AUROC	0.734626	0.567246	0.650267	0.575936	0.714104	0.722995	0.673596	0.64619	0.630147	0.513837	0.539505	0.559091	0.489773	0.559559	0.591644	0.473529	0.500267	0.627741	0.391578	0.57861	0.537299	0.641043	0.626604	0.726203	0.66123	0.592647	0.810896	0.590842	0.618048	0.603342	0.625134	0.68115	0.570789	0.637166	0.56123	0.65	0.606952	0.592179	0.55635	0.638369	0.486497	0.656751	0.660829	0.693516	0.631551	0.653342	0.720655	0.611898	0.610361
k=4,delta=0.2	best	random	3	4	5	6	7	8	9	1	2	3	4	5	6	7	8	9	10	11	12	13	14	15	16	17	18	19	20	21	22	23	24	25	26	27	28	29	30	31	32	33	34	35	36	37	38	39	40
Acc	0.66474	0.572254	0.682081	0.687861	0.65896	0.653179	0.653179	0.647399	0.66474	0.624277	0.589595	0.66474	0.786127	0.705202	0.710983	0.682081	0.601156	0.757225	0.50289	0.606936	0.595376	0.653179	0.653179	0.699422	0.687861	0.624277	0.693642	0.65896	0.653179	0.699422	0.66474	0.630058	0.572254	0.635838	0.653179	0.682081	0.722543	0.537572	0.601156	0.676301	0.67052	0.612717	0.687861	0.65896	0.641618	0.693642	0.693642	0.710983	0.710983
Pre	0.658824	0.55914	0.65	0.653465	0.647727	0.640449	0.643678	0.62766	0.658824	0.611111	0.566038	0.651685	0.772727	0.677083	0.710843	0.666667	0.637931	0.700935	0.493976	0.584158	0.574257	0.631579	0.654321	0.673684	0.656566	0.586207	0.648148	0.638298	0.647059	0.689655	0.633663	0.612903	0.56044	0.617021	0.631579	0.644231	0.712644	0.526316	0.578431	0.649485	0.645833	0.59	0.656566	0.641304	0.626374	0.663265	0.673913	0.688172	0.721519
Rec	0.658824	0.611765	0.764706	0.776471	0.670588	0.670588	0.658824	0.694118	0.658824	0.647059	0.705882	0.682353	0.8	0.764706	0.694118	0.705882	0.435294	0.882353	0.482353	0.694118	0.682353	0.705882	0.623529	0.752941	0.764706	0.8	0.823529	0.705882	0.647059	0.705882	0.752941	0.670588	0.6	0.682353	0.705882	0.788235	0.729412	0.588235	0.694118	0.741176	0.729412	0.694118	0.764706	0.694118	0.670588	0.764706	0.729412	0.752941	0.670588
F	0.658824	0.58427	0.702703	0.709677	0.65896	0.655172	0.651163	0.659218	0.658824	0.628571	0.628272	0.666667	0.786127	0.718232	0.702381	0.685714	0.517483	0.78125	0.488095	0.634409	0.623656	0.666667	0.638554	0.711111	0.706522	0.676617	0.725389	0.670391	0.647059	0.697674	0.688172	0.640449	0.579545	0.648045	0.666667	0.708995	0.72093	0.555556	0.631016	0.692308	0.685083	0.637838	0.706522	0.666667	0.647727	0.710383	0.700565	0.719101	0.695122
AUROC	0.664639	0.572928	0.594519	0.599532	0.625201	0.634492	0.630281	0.578008	0.668382	0.552473	0.584492	0.652406	0.766444	0.625267	0.675067	0.606217	0.621123	0.686029	0.471791	0.47754	0.650201	0.562433	0.655615	0.684358	0.672995	0.60254	0.661297	0.666711	0.664773	0.73857	0.696858	0.558088	0.661832	0.650735	0.593316	0.622059	0.64639	0.451872	0.549866	0.65361	0.7	0.610495	0.650201	0.69111	0.620989	0.648061	0.64258	0.690842	0.644853
k=4,delta=0.3	best	random	3	4	5	6	7	8	9	1	2	3	4	5	6	7	8	9	10	11	12	13	14	15	16	17	18	19	20	21	22	23	24	25	26	27	28	29	30	31	32	33	34	35	36	37	38	39	40
Acc	0.734104	0.49711	0.710983	0.693642	0.682081	0.699422	0.716763	0.734104	0.734104	0.635838	0.537572	0.722543	0.618497	0.618497	0.526012	0.537572	0.693642	0.682081	0.612717	0.606936	0.641618	0.682081	0.653179	0.693642	0.635838	0.578035	0.566474	0.699422	0.693642	0.67052	0.65896	0.624277	0.751445	0.710983	0.676301	0.693642	0.641618	0.687861	0.606936	0.763006	0.612717	0.65896	0.647399	0.699422	0.589595	0.699422	0.676301	0.647399	0.549133
Pre	0.724138	0.487805	0.666667	0.670213	0.65625	0.681319	0.7	0.724138	0.724138	0.648649	0.530864	0.698925	0.620253	0.597938	0.515789	0.525773	0.686047	0.678571	0.586538	0.60241	0.632184	0.670455	0.640449	0.710526	0.630952	0.569767	0.556818	0.685393	0.7	0.666667	0.647727	0.616279	0.738636	0.696629	0.655914	0.695122	0.649351	0.663158	0.634921	0.744444	0.607143	0.638298	0.653846	0.698795	0.577778	0.708861	0.69863	0.630435	0.535354
Rec	0.741176	0.470588	0.823529	0.741176	0.741176	0.729412	0.741176	0.741176	0.741176	0.564706	0.505882	0.764706	0.576471	0.682353	0.576471	0.6	0.694118	0.670588	0.717647	0.588235	0.647059	0.694118	0.670588	0.635294	0.623529	0.576471	0.576471	0.717647	0.658824	0.658824	0.670588	0.623529	0.764706	0.729412	0.717647	0.670588	0.588235	0.741176	0.470588	0.788235	0.6	0.705882	0.6	0.682353	0.611765	0.658824	0.6	0.682353	0.623529
F	0.732558	0.479042	0.736842	0.703911	0.696133	0.704545	0.72	0.732558	0.732558	0.603774	0.518072	0.730337	0.597561	0.637363	0.544444	0.56044	0.690058	0.674556	0.645503	0.595238	0.639535	0.682081	0.655172	0.670807	0.627219	0.573099	0.566474	0.701149	0.678788	0.662722	0.65896	0.619883	0.751445	0.712644	0.685393	0.682635	0.617284	0.7	0.540541	0.765714	0.60355	0.670391	0.625767	0.690476	0.594286	0.682927	0.64557	0.655367	0.576087
AUROC	0.734225	0.496658	0.660361	0.746925	0.746658	0.762099	0.75361	0.742647	0.734225	0.610294	0.583088	0.731952	0.618717	0.627607	0.517112	0.533824	0.685294	0.706283	0.63984	0.628676	0.641711	0.709893	0.659225	0.685495	0.654412	0.582086	0.564238	0.646257	0.693048	0.670321	0.659158	0.571791	0.751671	0.626337	0.677005	0.693249	0.565976	0.68877	0.612634	0.763436	0.615909	0.659759	0.65	0.699131	0.593316	0.69873	0.675	0.651872	0.553944
k=4,delta=0.4	best	random	3	4	5	6	7	8	9	1	2	3	4	5	6	7	8	9	10	11	12	13	14	15	16	17	18	19	20	21	22	23	24	25	26	27	28	29	30	31	32	33	34	35	36	37	38	39	40
Acc	0.757225	0.531792	0.722543	0.763006	0.768786	0.757225	0.757225	0.757225	0.757225	0.630058	0.641618	0.641618	0.508671	0.624277	0.543353	0.682081	0.653179	0.774566	0.578035	0.676301	0.705202	0.803468	0.705202	0.734104	0.682081	0.67052	0.710983	0.716763	0.67052	0.676301	0.687861	0.635838	0.67052	0.682081	0.641618	0.520231	0.722543	0.65896	0.601156	0.65896	0.699422	0.687861	0.601156	0.710983	0.653179	0.722543	0.682081	0.734104	0.554913
Pre	0.741573	0.520833	0.683168	0.768293	0.752809	0.741573	0.741573	0.741573	0.741573	0.626506	0.638554	0.629213	0.5	0.628205	0.538462	0.674419	0.662338	0.734694	0.573171	0.674699	0.702381	0.8	0.677083	0.73494	0.678571	0.655556	0.716049	0.695652	0.655556	0.693333	0.691358	0.634146	0.679487	0.666667	0.641975	0.512821	0.707865	0.647727	0.590909	0.658537	0.681319	0.686747	0.585106	0.727273	0.626263	0.712644	0.678571	0.746835	0.544444
Rec	0.776471	0.588235	0.811765	0.741176	0.788235	0.776471	0.776471	0.776471	0.776471	0.611765	0.623529	0.658824	0.541176	0.576471	0.494118	0.682353	0.6	0.847059	0.552941	0.658824	0.694118	0.8	0.764706	0.717647	0.670588	0.694118	0.682353	0.752941	0.694118	0.611765	0.658824	0.611765	0.623529	0.705882	0.611765	0.470588	0.741176	0.670588	0.611765	0.635294	0.729412	0.670588	0.647059	0.658824	0.729412	0.729412	0.670588	0.694118	0.576471
F	0.758621	0.552486	0.741935	0.754491	0.770115	0.758621	0.758621	0.758621	0.758621	0.619048	0.630952	0.643678	0.519774	0.601227	0.515337	0.678363	0.62963	0.786885	0.562874	0.666667	0.698225	0.8	0.718232	0.72619	0.674556	0.674286	0.698795	0.723164	0.674286	0.65	0.674699	0.622754	0.650307	0.685714	0.626506	0.490798	0.724138	0.65896	0.601156	0.646707	0.704545	0.678571	0.614525	0.691358	0.673913	0.72093	0.674556	0.719512	0.56
AUROC	0.757553	0.532754	0.650401	0.750668	0.737968	0.770789	0.757553	0.757553	0.757553	0.656016	0.624198	0.651203	0.467112	0.643382	0.512166	0.715709	0.681885	0.775869	0.615642	0.76123	0.651471	0.819586	0.75361	0.715976	0.716043	0.719184	0.686564	0.644586	0.642246	0.71504	0.632219	0.585227	0.717246	0.677273	0.68135	0.486765	0.619318	0.667848	0.499465	0.683155	0.690642	0.680348	0.555348	0.716578	0.572594	0.706283	0.666511	0.675735	0.483422
k=4,delta=0.5	best	random	3	4	5	6	7	8	9	1	2	3	4	5	6	7	8	9	10	11	12	13	14	15	16	17	18	19	20	21	22	23	24	25	26	27	28	29	30	31	32	33	34	35	36	37	38	39	40
Acc	0.820809	0.676301	0.803468	0.815029	0.849711	0.809249	0.820809	0.820809	0.820809	0.531792	0.566474	0.65896	0.612717	0.595376	0.595376	0.578035	0.682081	0.624277	0.601156	0.66474	0.606936	0.65896	0.606936	0.560694	0.601156	0.572254	0.578035	0.647399	0.641618	0.757225	0.65896	0.65896	0.716763	0.635838	0.66474	0.682081	0.65896	0.67052	0.751445	0.722543	0.612717	0.734104	0.653179	0.734104	0.693642	0.734104	0.653179	0.601156	0.635838
Pre	0.806818	0.666667	0.747573	0.773196	0.831461	0.788889	0.806818	0.806818	0.806818	0.522222	0.556818	0.671053	0.607143	0.58427	0.590361	0.568182	0.670455	0.604167	0.6	0.655172	0.593407	0.654762	0.604938	0.556962	0.585106	0.566265	0.576923	0.636364	0.657534	0.786667	0.654762	0.6625	0.75	0.627907	0.662651	0.670455	0.680556	0.64	0.733333	0.722892	0.602273	0.714286	0.643678	0.719101	0.690476	0.719101	0.637363	0.590909	0.6375
Rec	0.835294	0.682353	0.905882	0.882353	0.870588	0.835294	0.835294	0.835294	0.835294	0.552941	0.576471	0.6	0.6	0.611765	0.576471	0.588235	0.694118	0.682353	0.564706	0.670588	0.635294	0.647059	0.576471	0.517647	0.647059	0.552941	0.529412	0.658824	0.564706	0.694118	0.647059	0.623529	0.635294	0.635294	0.647059	0.694118	0.576471	0.752941	0.776471	0.705882	0.623529	0.764706	0.658824	0.752941	0.682353	0.752941	0.682353	0.611765	0.6
F	0.820809	0.674419	0.819149	0.824176	0.850575	0.811429	0.820809	0.820809	0.820809	0.537143	0.566474	0.63354	0.60355	0.597701	0.583333	0.578035	0.682081	0.640884	0.581818	0.662791	0.613636	0.650888	0.590361	0.536585	0.614525	0.559524	0.552147	0.647399	0.607595	0.7375	0.650888	0.642424	0.687898	0.631579	0.654762	0.682081	0.624204	0.691892	0.754286	0.714286	0.612717	0.738636	0.651163	0.735632	0.686391	0.735632	0.659091	0.601156	0.618182
AUROC	0.821056	0.676404	0.747126	0.76123	0.803476	0.814439	0.821056	0.821056	0.821056	0.575334	0.584225	0.714439	0.628275	0.636096	0.647527	0.553209	0.681083	0.573463	0.60762	0.634024	0.59893	0.646257	0.623195	0.634358	0.528676	0.532353	0.528543	0.649198	0.622527	0.793182	0.620588	0.664973	0.775134	0.638971	0.630816	0.752473	0.633489	0.598128	0.75615	0.744051	0.645789	0.781952	0.725535	0.745455	0.640508	0.701604	0.623663	0.566578	0.668382
k=4,delta=0.6	best	random	3	4	5	6	7	8	9	1	2	3	4	5	6	7	8	9	10	11	12	13	14	15	16	17	18	19	20	21	22	23	24	25	26	27	28	29	30	31	32	33	34	35	36	37	38	39	40
Acc	0.763006	0.682081	0.786127	0.751445	0.757225	0.763006	0.763006	0.763006	0.763006	0.485549	0.624277	0.491329	0.601156	0.635838	0.531792	0.572254	0.687861	0.716763	0.531792	0.641618	0.722543	0.687861	0.699422	0.722543	0.595376	0.572254	0.682081	0.612717	0.757225	0.65896	0.653179	0.676301	0.705202	0.739884	0.687861	0.693642	0.66474	0.705202	0.612717	0.624277	0.589595	0.624277	0.705202	0.757225	0.797688	0.699422	0.739884	0.705202	0.635838
Pre	0.744444	0.6875	0.76087	0.728261	0.736264	0.744444	0.744444	0.744444	0.744444	0.472222	0.616279	0.484536	0.614286	0.630952	0.518868	0.567901	0.724638	0.691489	0.523256	0.616162	0.728395	0.696203	0.698795	0.784615	0.594937	0.557895	0.678571	0.597826	0.779221	0.658537	0.692308	0.630631	0.684783	0.704082	0.706667	0.656863	0.655172	0.666667	0.591837	0.598039	0.579545	0.589286	0.657407	0.802817	0.765957	0.698795	0.704082	0.67	0.619565
Rec	0.788235	0.647059	0.823529	0.788235	0.788235	0.788235	0.788235	0.788235	0.788235	0.4	0.623529	0.552941	0.505882	0.623529	0.647059	0.541176	0.588235	0.764706	0.529412	0.717647	0.694118	0.647059	0.682353	0.6	0.552941	0.623529	0.670588	0.647059	0.705882	0.635294	0.529412	0.823529	0.741176	0.811765	0.623529	0.788235	0.670588	0.8	0.682353	0.717647	0.6	0.776471	0.835294	0.670588	0.847059	0.682353	0.811765	0.788235	0.670588
F	0.765714	0.666667	0.79096	0.757062	0.761364	0.765714	0.765714	0.765714	0.765714	0.433121	0.619883	0.516484	0.554839	0.627219	0.575916	0.554217	0.649351	0.726257	0.526316	0.663043	0.710843	0.670732	0.690476	0.68	0.573171	0.588889	0.674556	0.621469	0.740741	0.646707	0.6	0.714286	0.711864	0.754098	0.6625	0.716578	0.662791	0.727273	0.63388	0.652406	0.589595	0.670051	0.735751	0.730769	0.804469	0.690476	0.754098	0.724324	0.644068
AUROC	0.763436	0.681484	0.74639	0.713837	0.779545	0.763436	0.763436	0.763436	0.763436	0.433824	0.687433	0.483088	0.625602	0.612233	0.584291	0.547861	0.677406	0.619719	0.720588	0.680348	0.672995	0.714305	0.660428	0.625	0.479746	0.681083	0.646992	0.748329	0.690107	0.648864	0.634091	0.610829	0.746858	0.675936	0.657821	0.577005	0.701003	0.655682	0.499332	0.561965	0.684693	0.682019	0.753743	0.714238	0.715909	0.590441	0.607687	0.696858	0.711163
k=4,delta=0.7	best	random	3	4	5	6	7	8	9	1	2	3	4	5	6	7	8	9	10	11	12	13	14	15	16	17	18	19	20	21	22	23	24	25	26	27	28	29	30	31	32	33	34	35	36	37	38	39	40
Acc	0.734104	0.716763	0.716763	0.757225	0.739884	0.745665	0.734104	0.734104	0.734104	0.549133	0.595376	0.618497	0.65896	0.606936	0.549133	0.780347	0.710983	0.780347	0.739884	0.699422	0.774566	0.751445	0.687861	0.641618	0.734104	0.705202	0.757225	0.693642	0.676301	0.635838	0.647399	0.67052	0.687861	0.66474	0.554913	0.751445	0.722543	0.699422	0.774566	0.693642	0.739884	0.728324	0.676301	0.751445	0.710983	0.745665	0.693642	0.705202	0.774566
Pre	0.714286	0.730769	0.7	0.747126	0.722222	0.730337	0.714286	0.714286	0.714286	0.544304	0.622951	0.604396	0.654762	0.593407	0.544304	0.758242	0.692308	0.764045	0.712766	0.681319	0.739583	0.728261	0.691358	0.626374	0.705263	0.684783	0.772152	0.653846	0.662921	0.614583	0.630435	0.659091	0.691358	0.645161	0.54	0.723404	0.703297	0.663366	0.780488	0.66	0.704082	0.697917	0.646465	0.75	0.710843	0.691589	0.690476	0.684783	0.75
Rec	0.764706	0.670588	0.741176	0.764706	0.764706	0.764706	0.764706	0.764706	0.764706	0.505882	0.447059	0.647059	0.647059	0.635294	0.505882	0.811765	0.741176	0.8	0.788235	0.729412	0.835294	0.788235	0.658824	0.670588	0.788235	0.741176	0.717647	0.8	0.694118	0.694118	0.682353	0.682353	0.658824	0.705882	0.635294	0.8	0.752941	0.788235	0.752941	0.776471	0.811765	0.788235	0.752941	0.741176	0.694118	0.870588	0.682353	0.741176	0.811765
F	0.738636	0.699387	0.72	0.755814	0.742857	0.747126	0.738636	0.738636	0.738636	0.52439	0.520548	0.625	0.650888	0.613636	0.52439	0.784091	0.715909	0.781609	0.748603	0.704545	0.78453	0.757062	0.674699	0.647727	0.744444	0.711864	0.743902	0.719577	0.678161	0.651934	0.655367	0.67052	0.674699	0.674157	0.583784	0.759777	0.727273	0.72043	0.766467	0.713514	0.754098	0.740331	0.695652	0.745562	0.702381	0.770833	0.686391	0.711864	0.779661
AUROC	0.734626	0.715976	0.676404	0.690441	0.695655	0.743316	0.734626	0.734626	0.734626	0.667848	0.615709	0.604211	0.674666	0.627807	0.549131	0.758757	0.698463	0.702674	0.75234	0.644987	0.790575	0.730816	0.697995	0.779612	0.700602	0.72246	0.751537	0.652005	0.63516	0.672727	0.632152	0.662567	0.604545	0.580414	0.501337	0.658289	0.712767	0.616444	0.713971	0.745388	0.703743	0.716444	0.715508	0.700201	0.685094	0.649599	0.669318	0.59746	0.764706
k=4,delta=0.8	best	random	3	4	5	6	7	8	9	1	2	3	4	5	6	7	8	9	10	11	12	13	14	15	16	17	18	19	20	21	22	23	24	25	26	27	28	29	30	31	32	33	34	35	36	37	38	39	40
Acc	0.791908	0.763006	0.786127	0.791908	0.791908	0.791908	0.791908	0.791908	0.791908	0.66474	0.67052	0.687861	0.676301	0.66474	0.734104	0.751445	0.751445	0.682081	0.722543	0.699422	0.716763	0.66474	0.728324	0.751445	0.635838	0.687861	0.739884	0.820809	0.774566	0.716763	0.745665	0.774566	0.791908	0.872832	0.791908	0.751445	0.872832	0.780347	0.722543	0.809249	0.734104	0.780347	0.763006	0.774566	0.739884	0.83237	0.815029	0.82659	0.705202
Pre	0.775281	0.72449	0.755319	0.775281	0.775281	0.775281	0.775281	0.775281	0.775281	0.645161	0.666667	0.71831	0.652632	0.666667	0.701031	0.75	0.714286	0.666667	0.694737	0.689655	0.683673	0.636364	0.706522	0.738636	0.6375	0.682353	0.7	0.8	0.761364	0.725	0.725275	0.744681	0.769231	0.846154	0.769231	0.75	0.862069	0.776471	0.722892	0.770833	0.709677	0.783133	0.744444	0.755556	0.738095	0.858974	0.791209	0.816092	0.707317
Rec	0.811765	0.835294	0.835294	0.811765	0.811765	0.811765	0.811765	0.811765	0.811765	0.705882	0.658824	0.6	0.729412	0.635294	0.8	0.741176	0.823529	0.705882	0.776471	0.705882	0.788235	0.741176	0.764706	0.764706	0.6	0.682353	0.823529	0.847059	0.788235	0.682353	0.776471	0.823529	0.823529	0.905882	0.823529	0.741176	0.882353	0.776471	0.705882	0.870588	0.776471	0.764706	0.788235	0.8	0.729412	0.788235	0.847059	0.835294	0.682353
F	0.793103	0.775956	0.793296	0.793103	0.793103	0.793103	0.793103	0.793103	0.793103	0.674157	0.662722	0.653846	0.688889	0.650602	0.747253	0.745562	0.765027	0.685714	0.733333	0.697674	0.73224	0.684783	0.734463	0.751445	0.618182	0.682353	0.756757	0.822857	0.774566	0.70303	0.75	0.782123	0.795455	0.875	0.795455	0.745562	0.872093	0.776471	0.714286	0.81768	0.741573	0.77381	0.765714	0.777143	0.733728	0.822086	0.818182	0.825581	0.694611
AUROC	0.792246	0.764238	0.778743	0.81504	0.796791	0.792246	0.792246	0.792246	0.792246	0.688636	0.683957	0.744519	0.686497	0.776003	0.76016	0.741176	0.716511	0.700936	0.707152	0.714505	0.708289	0.640241	0.75889	0.728543	0.615241	0.719184	0.659626	0.809024	0.707219	0.732955	0.79746	0.681083	0.700668	0.847594	0.72119	0.715174	0.827005	0.743182	0.679746	0.74258	0.666778	0.799465	0.755749	0.758757	0.783155	0.82734	0.791176	0.796056	0.709091
k=4,delta=0.9	best	random	3	4	5	6	7	8	9	1	2	3	4	5	6	7	8	9	10	11	12	13	14	15	16	17	18	19	20	21	22	23	24	25	26	27	28	29	30	31	32	33	34	35	36	37	38	39	40
Acc	0.722543	0.705202	0.705202	0.705202	0.728324	0.734104	0.722543	0.722543	0.722543	0.751445	0.751445	0.780347	0.786127	0.797688	0.774566	0.757225	0.757225	0.780347	0.83237	0.849711	0.774566	0.768786	0.803468	0.849711	0.803468	0.83237	0.757225	0.843931	0.763006	0.803468	0.820809	0.82659	0.820809	0.780347	0.809249	0.809249	0.83815	0.803468	0.809249	0.820809	0.791908	0.786127	0.803468	0.774566	0.797688	0.849711	0.83237	0.83815	0.849711
Pre	0.712644	0.680851	0.717949	0.697674	0.72093	0.729412	0.712644	0.712644	0.712644	0.723404	0.723404	0.790123	0.785714	0.784091	0.755556	0.731183	0.741573	0.776471	0.833333	0.831461	0.767442	0.747253	0.822785	0.847059	0.78022	0.825581	0.717172	0.829545	0.734043	0.786517	0.793478	0.789474	0.813953	0.776471	0.817073	0.802326	0.820225	0.807229	0.795455	0.806818	0.763441	0.76087	0.807229	0.75	0.777778	0.824176	0.811111	0.8	0.864198
Rec	0.729412	0.752941	0.658824	0.705882	0.729412	0.729412	0.729412	0.729412	0.729412	0.8	0.8	0.752941	0.776471	0.811765	0.8	0.8	0.776471	0.776471	0.823529	0.870588	0.776471	0.8	0.764706	0.847059	0.835294	0.835294	0.835294	0.858824	0.811765	0.823529	0.858824	0.882353	0.823529	0.776471	0.788235	0.811765	0.858824	0.788235	0.823529	0.835294	0.835294	0.823529	0.788235	0.811765	0.823529	0.882353	0.858824	0.894118	0.823529
F	0.72093	0.715084	0.687117	0.701754	0.725146	0.729412	0.72093	0.72093	0.72093	0.759777	0.759777	0.771084	0.781065	0.797688	0.777143	0.764045	0.758621	0.776471	0.828402	0.850575	0.77193	0.772727	0.792683	0.847059	0.806818	0.830409	0.771739	0.843931	0.77095	0.804598	0.824859	0.833333	0.818713	0.776471	0.802395	0.807018	0.83908	0.797619	0.809249	0.820809	0.797753	0.79096	0.797619	0.779661	0.8	0.852273	0.834286	0.844444	0.843373
AUROC	0.72266	0.706016	0.710561	0.705481	0.674198	0.727874	0.72266	0.72266	0.72266	0.786497	0.752139	0.780481	0.799599	0.80234	0.772059	0.778008	0.778008	0.729345	0.845856	0.850067	0.779144	0.758088	0.816711	0.849666	0.804011	0.851537	0.772794	0.801805	0.763837	0.80381	0.821457	0.82754	0.77266	0.780281	0.80889	0.751404	0.838503	0.74512	0.827206	0.821056	0.792647	0.81016	0.803209	0.775201	0.812032	0.849599	0.837701	0.839104	0.849265
[truncated: 215 more columns]
