# Supplementary material for: XGEM: Predicting Essential miRNAs by the Ensembles of Various Sequence-Based Classifiers With XGBoost Algorithm
Source: Front Genet. 2022 Mar 28;13:877409. doi: 10.3389/fgene.2022.877409 (PMC8996062; doi:10.3389/fgene.2022.877409)
Supplement: Supplementary file 5 [file DataSheet8.XLSX]

## Sheet: Mismatch
Prediction with XGBoost+Mismatch model. The predicted values of 1045 miRNAs, 0 means the miRNA is nonessential, 1 means the miRNA is essential.
miRNA name	predicted value
mmu-let-7g MI0000137	0
mmu-let-7i MI0000138	0
mmu-mir-23b MI0000141	1
mmu-mir-27b MI0000142	1
mmu-mir-29b-1 MI0000143	0
mmu-mir-30a MI0000144	1
mmu-mir-30b MI0000145	0
mmu-mir-101a MI0000148	0
mmu-mir-124-3 MI0000150	1
mmu-mir-125b-2 MI0000152	1
mmu-mir-127 MI0000154	1
mmu-mir-128-1 MI0000155	1
mmu-mir-130a MI0000156	1
mmu-mir-9-2 MI0000157	0
mmu-mir-133a-1 MI0000159	1
mmu-mir-134 MI0000160	1
mmu-mir-135a-1 MI0000161	0
mmu-mir-136 MI0000162	1
mmu-mir-138-2 MI0000164	1
mmu-mir-141 MI0000166	1
mmu-mir-144 MI0000168	1
mmu-mir-149 MI0000171	1
mmu-mir-151 MI0000173	1
mmu-mir-152 MI0000174	1
mmu-mir-153 MI0000175	1
mmu-mir-154 MI0000176	1
mmu-mir-129-1 MI0000222	1
mmu-mir-181a-2 MI0000223	1
mmu-mir-183 MI0000225	1
mmu-mir-185 MI0000227	1
mmu-mir-186 MI0000228	0
mmu-mir-187 MI0000229	1
mmu-mir-188 MI0000230	1
mmu-mir-24-1 MI0000231	1
mmu-mir-190a MI0000232	1
mmu-mir-193a MI0000235	1
mmu-mir-194-1 MI0000236	1
mmu-mir-195a MI0000237	0
mmu-mir-199a-1 MI0000241	1
mmu-mir-201 MI0000244	1
mmu-mir-207 MI0000250	0
mmu-mir-30e MI0000259	0
mmu-mir-290a MI0000388	0
mmu-mir-291a MI0000389	1
mmu-mir-292a MI0000390	0
mmu-mir-293 MI0000391	0
mmu-mir-294 MI0000392	0
mmu-mir-295 MI0000393	1
mmu-mir-297a-1 MI0000395	1
mmu-mir-297a-2 MI0000397	0
mmu-mir-298 MI0000398	0
mmu-mir-299a MI0000399	1
mmu-mir-300 MI0000400	0
mmu-let-7d MI0000405	0
mmu-mir-106a MI0000406	1
mmu-mir-106b MI0000407	1
mmu-mir-130b MI0000408	1
mmu-mir-19b-2 MI0000546	0
mmu-mir-30c-1 MI0000547	0
mmu-mir-30c-2 MI0000548	0
mmu-mir-30d MI0000549	1
mmu-mir-200a MI0000554	0
mmu-let-7a-1 MI0000556	0
mmu-let-7a-2 MI0000557	0
mmu-let-7c-1 MI0000559	0
mmu-let-7e MI0000561	0
mmu-let-7f-1 MI0000562	0
mmu-let-7f-2 MI0000563	0
mmu-mir-24-2 MI0000572	0
mmu-mir-26a-1 MI0000573	0
mmu-mir-26b MI0000575	0
mmu-mir-27a MI0000578	0
mmu-mir-92a-2 MI0000580	0
mmu-mir-129-2 MI0000585	0
mmu-mir-98 MI0000586	0
mmu-mir-103-1 MI0000587	0
mmu-mir-103-2 MI0000588	0
mmu-mir-322 MI0000590	0
mmu-mir-323 MI0000592	0
mmu-mir-324 MI0000595	0
mmu-mir-325 MI0000597	0
mmu-mir-326 MI0000598	0
mmu-mir-328 MI0000603	0
mmu-mir-329 MI0000605	0
mmu-mir-330 MI0000607	0
mmu-mir-331 MI0000609	0
mmu-mir-337 MI0000615	0
mmu-mir-148b MI0000617	0
mmu-mir-339 MI0000621	1
mmu-mir-340 MI0000623	0
mmu-mir-341 MI0000625	0
mmu-mir-342 MI0000627	0
mmu-mir-344-1 MI0000630	0
mmu-mir-345 MI0000632	0
mmu-mir-346 MI0000634	0
mmu-mir-350 MI0000640	0
mmu-mir-351 MI0000643	0
mmu-mir-135b MI0000646	0
mmu-mir-1a-2 MI0000652	0
mmu-mir-107 MI0000684	0
mmu-mir-28a MI0000690	1
mmu-mir-32 MI0000691	1
mmu-mir-100 MI0000692	1
mmu-mir-200c MI0000694	1
mmu-mir-216a MI0000699	1
mmu-mir-320 MI0000704	0
mmu-mir-26a-2 MI0000706	0
mmu-mir-221 MI0000709	0
mmu-mir-222 MI0000710	1
mmu-mir-224 MI0000711	0
mmu-mir-199b MI0000714	0
mmu-mir-135a-2 MI0000715	0
mmu-mir-124-2 MI0000717	0
mmu-mir-9-1 MI0000720	0
mmu-mir-138-1 MI0000722	0
mmu-mir-181b-1 MI0000723	0
mmu-mir-7a-1 MI0000728	0
mmu-mir-7b MI0000730	0
mmu-mir-194-2 MI0000733	0
mmu-mir-361 MI0000761	1
mmu-mir-362 MI0000763	1
mmu-mir-363 MI0000765	0
mmu-mir-376a MI0000793	0
mmu-mir-377 MI0000794	1
mmu-mir-378a MI0000795	1
mmu-mir-379 MI0000796	1
mmu-mir-380 MI0000797	1
mmu-mir-381 MI0000798	1
mmu-mir-383 MI0000800	1
mmu-mir-133b MI0000821	0
mmu-mir-215 MI0000974	0
mmu-mir-384 MI0001146	0
mmu-mir-409 MI0001160	1
mmu-mir-410 MI0001161	0
mmu-mir-376b MI0001162	0
mmu-mir-411 MI0001163	1
mmu-mir-412 MI0001164	1
mmu-mir-370 MI0001165	1
mmu-mir-425 MI0001447	1
mmu-mir-431 MI0001524	0
mmu-mir-434 MI0001526	0
mmu-mir-448 MI0001638	0
mmu-mir-450a-1 MI0001653	0
mmu-mir-452 MI0001734	0
mmu-mir-463 MI0002398	1
mmu-mir-465a MI0002400	0
mmu-mir-466a MI0002401	1
mmu-mir-467a-1 MI0002402	1
mmu-mir-468 MI0002403	1
mmu-mir-470 MI0002405	0
mmu-mir-471 MI0002406	1
mmu-mir-532 MI0003206	0
mmu-mir-489 MI0003476	0
mmu-mir-483 MI0003484	0
mmu-mir-484 MI0003491	1
mmu-mir-485 MI0003492	1
mmu-mir-486a MI0003493	0
mmu-mir-546 MI0003517	0
mmu-mir-540 MI0003518	1
mmu-mir-543 MI0003519	0
mmu-mir-539 MI0003520	0
mmu-mir-541 MI0003521	0
mmu-mir-542 MI0003522	0
mmu-mir-547 MI0003523	1
mmu-mir-367 MI0003531	1
mmu-mir-494 MI0003532	0
mmu-mir-376c MI0003533	0
mmu-mir-487b MI0003534	0
mmu-mir-369 MI0003535	0
mmu-mir-20b MI0003536	1
mmu-mir-450a-2 MI0003537	1
mmu-mir-503 MI0003538	1
mmu-mir-291b MI0003539	1
mmu-mir-1224 MI0004118	1
mmu-mir-1247 MI0004120	1
mmu-mir-301b MI0004122	0
mmu-mir-675 MI0004123	0
mmu-mir-744 MI0004124	0
mmu-mir-374b MI0004125	0
mmu-mir-216b MI0004126	0
mmu-mir-592 MI0004127	0
mmu-mir-758 MI0004129	1
mmu-mir-1264 MI0004130	0
mmu-mir-551b MI0004131	0
mmu-mir-1249 MI0004132	0
mmu-mir-671 MI0004133	0
mmu-mir-668 MI0004134	1
mmu-mir-1843a MI0004155	1
mmu-mir-665 MI0004171	0
mmu-mir-667 MI0004196	0
mmu-mir-770 MI0004203	0
mmu-mir-762 MI0004215	0
mmu-mir-3475 MI0004220	1
mmu-mir-344d-3 MI0004227	1
mmu-mir-802 MI0004249	0
mmu-mir-672 MI0004258	0
mmu-mir-670 MI0004295	0
mmu-mir-1298 MI0004300	0
mmu-mir-761 MI0004306	1
mmu-mir-764 MI0004310	0
mmu-mir-3059 MI0004412	1
mmu-mir-3058 MI0004418	0
mmu-mir-3099 MI0004485	0
mmu-mir-3106 MI0004486	1
mmu-mir-669a-1 MI0004523	0
mmu-mir-344d-1 MI0004524	1
mmu-mir-666 MI0004553	0
mmu-mir-759 MI0004554	0
mmu-mir-496a MI0004589	0
mmu-mir-673 MI0004601	0
mmu-mir-674 MI0004611	0
mmu-mir-344d-2 MI0004619	1
mmu-mir-488 MI0004633	0
mmu-mir-677 MI0004634	0
mmu-mir-678 MI0004635	0
mmu-mir-497a MI0004636	1
mmu-mir-679 MI0004638	1
mmu-mir-495 MI0004639	1
mmu-mir-680-1 MI0004640	0
mmu-mir-680-2 MI0004641	0
mmu-mir-680-3 MI0004642	0
mmu-mir-681 MI0004643	0
mmu-mir-682 MI0004644	0
mmu-mir-683-1 MI0004646	0
mmu-mir-684-1 MI0004647	0
mmu-mir-684-2 MI0004648	0
mmu-mir-686 MI0004650	0
mmu-mir-687 MI0004652	0
mmu-mir-688 MI0004653	1
mmu-mir-690 MI0004658	0
mmu-mir-691 MI0004659	0
mmu-mir-692-1 MI0004660	0
mmu-mir-692-2 MI0004661	0
mmu-mir-693 MI0004662	0
mmu-mir-694 MI0004664	1
mmu-mir-669b MI0004666	0
mmu-mir-669a-2 MI0004667	0
mmu-mir-669a-3 MI0004668	0
mmu-mir-467b MI0004671	1
mmu-mir-669c MI0004673	0
mmu-mir-297b MI0004674	0
mmu-mir-695 MI0004675	0
mmu-mir-696 MI0004677	0
mmu-mir-455 MI0004679	1
mmu-mir-491 MI0004680	0
mmu-mir-697 MI0004681	0
mmu-mir-698 MI0004682	0
mmu-mir-700 MI0004684	1
mmu-mir-701 MI0004685	0
mmu-mir-702 MI0004686	0
mmu-mir-704 MI0004688	0
mmu-mir-705 MI0004689	1
mmu-mir-706 MI0004690	0
mmu-mir-707 MI0004691	1
mmu-mir-708 MI0004692	0
mmu-mir-709 MI0004693	0
mmu-mir-711 MI0004695	0
mmu-mir-712 MI0004696	0
mmu-mir-714 MI0004699	0
mmu-mir-500 MI0004702	0
mmu-mir-501 MI0004703	0
mmu-mir-717 MI0004704	0
mmu-mir-450b MI0004705	0
mmu-mir-505 MI0004706	0
mmu-mir-718 MI0004707	0
mmu-mir-721 MI0004708	0
mmu-mir-652 MI0004965	0
mmu-mir-490 MI0005002	1
mmu-mir-676 MI0005003	0
mmu-mir-615 MI0005004	0
mmu-mir-804 MI0005203	0
mmu-mir-741 MI0005205	0
mmu-mir-742 MI0005206	1
mmu-mir-743a MI0005207	1
mmu-mir-743b MI0005470	1
mmu-mir-871 MI0005471	0
mmu-mir-879 MI0005472	0
mmu-mir-880 MI0005473	0
mmu-mir-881 MI0005474	0
mmu-mir-882 MI0005475	0
mmu-mir-883a MI0005476	0
mmu-mir-883b MI0005477	1
mmu-mir-190b MI0005478	1
mmu-mir-874 MI0005479	1
mmu-mir-876 MI0005480	0
mmu-mir-105 MI0005481	1
mmu-mir-147 MI0005482	0
mmu-mir-18b MI0005483	1
mmu-mir-297a-3 MI0005488	0
mmu-mir-297a-4 MI0005489	0
mmu-mir-297c MI0005492	0
mmu-mir-327 MI0005493	1
mmu-mir-343 MI0005494	1
mmu-mir-344-2 MI0005495	1
mmu-mir-421 MI0005496	1
mmu-mir-453 MI0005497	0
mmu-mir-465b-1 MI0005498	0
mmu-mir-465b-2 MI0005499	0
mmu-mir-465c-1 MI0005500	0
mmu-mir-465c-2 MI0005501	0
mmu-mir-466b-1 MI0005502	0
mmu-mir-466b-2 MI0005503	0
mmu-mir-466b-3 MI0005504	0
mmu-mir-466c-1 MI0005505	0
mmu-mir-466e MI0005506	0
mmu-mir-466f-1 MI0005507	0
mmu-mir-466f-2 MI0005508	0
mmu-mir-466f-3 MI0005509	0
mmu-mir-466g MI0005510	1
mmu-mir-466h MI0005511	0
mmu-mir-467c MI0005512	0
mmu-mir-467d MI0005513	0
mmu-mir-493 MI0005514	0
mmu-mir-504 MI0005515	0
mmu-mir-509 MI0005516	1
mmu-mir-568 MI0005517	0
mmu-mir-574 MI0005518	1
mmu-mir-590 MI0005519	0
mmu-mir-654 MI0005520	0
mmu-mir-92b MI0005521	0
mmu-mir-466d MI0005546	0
mmu-mir-878 MI0005548	0
mmu-mir-872 MI0005549	0
mmu-mir-873a MI0005550	1
mmu-mir-875 MI0005551	0
mmu-mir-877 MI0005553	0
mmu-mir-511 MI0005554	0
mmu-mir-544 MI0005555	0
mmu-mir-598 MI0005556	1
mmu-mir-653 MI0005557	0
mmu-mir-582 MI0006127	0
mmu-mir-467e MI0006128	0
mmu-mir-466l MI0006278	0
mmu-mir-466i MI0006282	0
mmu-mir-1b MI0006283	0
mmu-mir-669j MI0006286	0
mmu-mir-669f MI0006287	0
mmu-mir-669i MI0006288	0
mmu-mir-669h MI0006289	0
mmu-mir-466f-4 MI0006291	0
mmu-mir-467f MI0006293	0
mmu-mir-1190 MI0006294	0
mmu-mir-466j MI0006295	0
mmu-mir-669e MI0006300	0
mmu-mir-467g MI0006301	0
mmu-mir-1197 MI0006305	0
mmu-mir-1198 MI0006306	0
mmu-mir-1199 MI0006307	0
mmu-mir-1902 MI0008313	0
mmu-mir-1897 MI0008314	0
mmu-mir-1905 MI0008315	1
mmu-mir-1895 MI0008316	1
mmu-mir-1903 MI0008317	0
mmu-mir-1899 MI0008318	0
mmu-mir-1900 MI0008319	0
mmu-mir-1892 MI0008320	0
mmu-mir-1906-1 MI0008321	0
mmu-mir-1896 MI0008322	0
mmu-mir-1904 MI0008323	0
mmu-mir-1907 MI0008325	0
mmu-mir-1894 MI0008326	1
mmu-mir-1893 MI0008327	0
mmu-mir-1901 MI0008328	1
mmu-mir-1927 MI0009914	0
mmu-mir-1928 MI0009917	1
mmu-mir-1929 MI0009918	0
mmu-mir-1930 MI0009919	1
mmu-mir-1932 MI0009921	1
mmu-mir-1933 MI0009922	0
mmu-mir-1934 MI0009923	0
mmu-mir-1936 MI0009925	0
mmu-mir-1938 MI0009927	0
mmu-mir-1941 MI0009930	0
mmu-mir-1942 MI0009931	1
mmu-mir-1943 MI0009932	1
mmu-mir-1945 MI0009934	1
mmu-mir-1306 MI0009935	1
mmu-mir-1947 MI0009937	0
mmu-mir-1948 MI0009939	0
mmu-mir-1949 MI0009940	1
mmu-mir-1950 MI0009941	0
mmu-mir-669l MI0009942	0
mmu-mir-669m-1 MI0009943	0
mmu-mir-669m-2 MI0009944	0
mmu-mir-669o MI0009945	0
mmu-mir-1951 MI0009946	0
mmu-mir-1952 MI0009947	0
mmu-mir-1953 MI0009948	0
mmu-mir-1954 MI0009949	0
mmu-mir-1955 MI0009950	0
mmu-mir-669n MI0009951	1
mmu-mir-1956 MI0009952	1
mmu-mir-1958 MI0009955	0
mmu-mir-1960 MI0009957	0
mmu-mir-1961 MI0009958	0
mmu-mir-1962 MI0009959	0
mmu-mir-1963 MI0009960	1
mmu-mir-1964 MI0009961	0
mmu-mir-1966 MI0009963	0
mmu-mir-1967 MI0009964	0
mmu-mir-1968 MI0009965	1
mmu-mir-1969 MI0009966	0
mmu-mir-1970 MI0009968	0
mmu-mir-1971 MI0009970	0
mmu-mir-1839 MI0009991	0
mmu-mir-1981 MI0009992	0
mmu-mir-1982 MI0009993	1
mmu-mir-683-2 MI0010690	0
mmu-mir-2136 MI0010749	1
mmu-mir-2137 MI0010750	1
mmu-mir-2139 MI0010752	0
mmu-mir-2183 MI0010833	1
mmu-mir-432 MI0012528	0
mmu-mir-599 MI0012529	0
mmu-mir-664 MI0012531	0
mmu-mir-2861 MI0013007	1
mmu-mir-3057 MI0014020	0
mmu-mir-1251 MI0014021	1
mmu-mir-3060 MI0014022	0
mmu-mir-3061 MI0014023	0
mmu-mir-3062 MI0014024	0
mmu-mir-3063 MI0014025	0
mmu-mir-3064 MI0014026	1
mmu-mir-3065 MI0014027	0
mmu-mir-3066 MI0014028	0
mmu-mir-3067 MI0014029	0
mmu-mir-3068 MI0014030	1
mmu-mir-3069 MI0014031	1
mmu-mir-3070-1 MI0014032	0
mmu-mir-3070-2 MI0014033	0
mmu-mir-3071 MI0014034	0
mmu-mir-3072 MI0014035	1
mmu-mir-3073a MI0014036	1
mmu-mir-3074-1 MI0014037	0
mmu-mir-3075 MI0014038	0
mmu-mir-3076 MI0014039	1
mmu-mir-3077 MI0014040	1
mmu-mir-3078 MI0014041	0
mmu-mir-3079 MI0014042	0
mmu-mir-3080 MI0014043	1
mmu-mir-3081 MI0014044	0
mmu-mir-3082 MI0014045	1
mmu-mir-3083 MI0014046	1
mmu-mir-3084-1 MI0014047	0
mmu-mir-3085 MI0014048	0
mmu-mir-3086 MI0014049	0
mmu-mir-466m MI0014050	0
mmu-mir-669d-2 MI0014051	0
mmu-mir-466o MI0014052	0
mmu-mir-467a-2 MI0014053	0
mmu-mir-669a-4 MI0014054	0
mmu-mir-669a-5 MI0014055	0
mmu-mir-467a-3 MI0014056	0
mmu-mir-466c-2 MI0014057	0
mmu-mir-669a-6 MI0014058	0
mmu-mir-467a-4 MI0014059	0
mmu-mir-466b-4 MI0014060	0
mmu-mir-669a-7 MI0014061	0
mmu-mir-467a-5 MI0014062	0
mmu-mir-466b-5 MI0014063	0
mmu-mir-669p-1 MI0014064	0
mmu-mir-467a-6 MI0014065	0
mmu-mir-669a-8 MI0014066	0
mmu-mir-466b-6 MI0014067	0
mmu-mir-669a-9 MI0014068	0
mmu-mir-467a-7 MI0014069	0
mmu-mir-466b-7 MI0014070	0
mmu-mir-669p-2 MI0014071	0
mmu-mir-467a-8 MI0014072	0
mmu-mir-669a-10 MI0014073	0
mmu-mir-467a-9 MI0014074	0
mmu-mir-669a-11 MI0014075	0
mmu-mir-467a-10 MI0014076	0
mmu-mir-669a-12 MI0014077	0
mmu-mir-466p MI0014078	0
mmu-mir-466n MI0014079	0
mmu-mir-3087 MI0014080	1
mmu-mir-3088 MI0014081	1
mmu-mir-3089 MI0014082	0
mmu-mir-3090 MI0014083	1
mmu-mir-3091 MI0014084	1
mmu-mir-3092 MI0014085	0
mmu-mir-3093 MI0014086	0
mmu-mir-3094 MI0014087	1
mmu-mir-3095 MI0014088	0
mmu-mir-3097 MI0014090	1
mmu-mir-3098 MI0014091	0
mmu-mir-3100 MI0014092	1
mmu-mir-3101 MI0014093	0
mmu-mir-344e MI0014094	1
mmu-mir-344b MI0014095	1
mmu-mir-344c MI0014096	0
mmu-mir-344g MI0014097	1
mmu-mir-344f MI0014098	1
mmu-mir-3102 MI0014099	0
mmu-mir-3103 MI0014100	1
mmu-mir-3104 MI0014101	1
mmu-mir-3105 MI0014102	1
mmu-mir-486b MI0014103	0
mmu-mir-3074-2 MI0014104	1
mmu-mir-3108 MI0014105	0
mmu-mir-3109 MI0014106	0
mmu-mir-3110 MI0014107	1
mmu-mir-374c MI0014108	1
mmu-mir-3112 MI0014109	0
mmu-mir-1912 MI0014110	0
mmu-mir-3113 MI0014111	1
mmu-mir-466b-8 MI0014112	0
mmu-mir-3470a MI0014696	1
mmu-mir-3471-2 MI0014701	0
mmu-mir-3472 MI0014704	1
mmu-mir-3473a MI0014706	0
mmu-mir-3474 MI0014707	1
mmu-mir-1906-2 MI0015984	0
mmu-mir-3960 MI0016963	0
mmu-mir-3961 MI0016965	1
mmu-mir-28c MI0016966	0
mmu-mir-3962 MI0016967	1
mmu-mir-3963 MI0016968	1
mmu-mir-3964 MI0016970	0
mmu-mir-1843b MI0016971	1
mmu-mir-3965 MI0016972	1
mmu-mir-378b MI0016973	0
mmu-mir-101c MI0016974	1
mmu-mir-3966 MI0016975	0
mmu-mir-3967 MI0016976	1
mmu-mir-3968 MI0016977	0
mmu-mir-3969 MI0016978	0
mmu-mir-28b MI0016979	0
mmu-mir-3970 MI0016980	0
mmu-mir-3971 MI0016981	0
mmu-mir-3473b MI0016997	1
mmu-mir-5046 MI0017931	1
mmu-mir-5098 MI0018006	0
mmu-mir-5099 MI0018007	0
mmu-mir-5100 MI0018008	1
mmu-mir-5101 MI0018009	0
mmu-mir-5103 MI0018011	0
mmu-mir-5104 MI0018012	0
mmu-mir-5106 MI0018014	1
mmu-mir-3473c MI0018015	0
mmu-mir-5107 MI0018016	0
mmu-mir-5108 MI0018017	0
mmu-mir-5110 MI0018019	0
mmu-mir-5112 MI0018021	1
mmu-mir-5113 MI0018022	1
mmu-mir-5114 MI0018023	1
mmu-mir-5116 MI0018025	1
mmu-mir-5118 MI0018027	1
mmu-mir-5119 MI0018028	1
mmu-mir-5120 MI0018029	1
mmu-mir-5121 MI0018030	1
mmu-mir-5122 MI0018031	0
mmu-mir-466q MI0018032	1
mmu-mir-3473d MI0018033	1
mmu-mir-5123 MI0018034	1
mmu-mir-5124a MI0018035	1
mmu-mir-5125 MI0018036	1
mmu-mir-3572 MI0018037	0
mmu-mir-5126 MI0018038	0
mmu-mir-5127 MI0018039	1
mmu-mir-5128 MI0018040	0
mmu-mir-5129 MI0018041	1
mmu-mir-5130 MI0018042	0
mmu-mir-5131 MI0018043	0
mmu-mir-5132 MI0018044	1
mmu-mir-5133 MI0018045	1
mmu-mir-5134 MI0018046	1
mmu-mir-5135 MI0018047	1
mmu-mir-5136 MI0018048	0
mmu-mir-3544 MI0019179	1
mmu-mir-299b MI0019180	1
mmu-mir-5615-1 MI0019181	1
mmu-mir-5615-2 MI0019182	1
mmu-mir-1231 MI0019183	1
mmu-mir-5616 MI0019184	1
mmu-mir-5617 MI0019185	1
mmu-mir-5618 MI0019186	1
mmu-mir-5619 MI0019187	1
mmu-mir-5620 MI0019188	1
mmu-mir-5621 MI0019189	1
mmu-mir-5622 MI0019190	1
mmu-mir-5623 MI0019191	1
mmu-mir-3073b MI0019192	1
mmu-mir-5624 MI0019193	1
mmu-mir-5625 MI0019194	0
mmu-mir-5626 MI0019195	1
mmu-mir-344h-1 MI0019196	1
mmu-mir-344h-2 MI0019197	1
mmu-mir-5627 MI0019198	1
mmu-mir-344i MI0019317	0
mmu-mir-5709 MI0019318	0
mmu-mir-5710 MI0019319	1
mmu-mir-3084-2 MI0020958	0
mmu-mir-6237 MI0021584	0
mmu-mir-6239 MI0021586	0
mmu-mir-6241 MI0021588	0
mmu-mir-6244 MI0021591	0
mmu-mir-195b MI0021861	0
mmu-mir-6335 MI0021862	0
mmu-mir-133c MI0021863	1
mmu-mir-6336 MI0021864	0
mmu-mir-6337 MI0021865	0
mmu-mir-6339 MI0021867	0
mmu-mir-6343 MI0021871	0
mmu-mir-6344 MI0021872	0
mmu-mir-6346 MI0021874	0
mmu-mir-6347 MI0021875	0
mmu-mir-6349 MI0021877	0
mmu-mir-6350 MI0021878	0
mmu-mir-6351 MI0021879	0
mmu-mir-6355 MI0021883	0
mmu-mir-6356 MI0021884	0
mmu-mir-6357 MI0021885	0
mmu-mir-6358 MI0021886	0
mmu-mir-6359 MI0021887	0
mmu-mir-6361 MI0021889	0
mmu-mir-145b MI0021890	1
mmu-mir-6364 MI0021893	0
mmu-mir-6365 MI0021894	0
mmu-mir-6366 MI0021895	0
mmu-mir-6367 MI0021896	0
mmu-mir-6368 MI0021897	0
mmu-mir-6369 MI0021898	0
mmu-mir-6371 MI0021900	0
mmu-mir-6372 MI0021901	0
mmu-mir-6375 MI0021904	0
mmu-mir-21b MI0021906	0
mmu-let-7j MI0021908	0
mmu-mir-6378 MI0021909	0
mmu-mir-6379 MI0021910	0
mmu-mir-6380 MI0021911	1
mmu-mir-6381 MI0021912	0
mmu-mir-6384 MI0021915	1
mmu-mir-6385 MI0021916	0
mmu-mir-130c MI0021917	1
mmu-mir-6387 MI0021919	0
mmu-mir-6388 MI0021920	1
mmu-mir-5124b MI0021921	0
mmu-mir-6389 MI0021922	0
mmu-mir-378c MI0021923	0
mmu-mir-6391 MI0021925	0
mmu-mir-6392 MI0021926	0
mmu-mir-6393 MI0021927	0
mmu-mir-6394 MI0021928	0
mmu-mir-6395 MI0021930	0
mmu-mir-6396 MI0021931	0
mmu-mir-21c MI0021932	0
mmu-mir-6397 MI0021933	0
mmu-mir-6399 MI0021935	0
mmu-mir-6400 MI0021936	0
mmu-mir-6401 MI0021937	0
mmu-mir-6402 MI0021938	0
mmu-mir-6404 MI0021940	0
mmu-mir-496b MI0021942	0
mmu-mir-6406 MI0021943	0
mmu-mir-6407 MI0021944	0
mmu-mir-6408 MI0021945	0
mmu-mir-6409 MI0021946	0
mmu-mir-6410 MI0021947	0
mmu-mir-6411 MI0021948	0
mmu-mir-6412 MI0021949	0
mmu-mir-6413 MI0021950	0
mmu-mir-378d MI0021951	0
mmu-mir-6414 MI0021952	0
mmu-mir-6415 MI0021953	0
mmu-mir-6416 MI0021954	0
mmu-mir-6417 MI0021955	0
mmu-mir-6418 MI0021956	0
mmu-mir-6420 MI0021958	0
mmu-mir-873b MI0021959	1
mmu-mir-30f MI0021961	0
mmu-mir-6516 MI0022266	0
mmu-mir-6537 MI0022353	0
mmu-mir-6538 MI0022354	0
mmu-mir-6539 MI0022355	0
mmu-mir-6540 MI0022356	0
mmu-mir-3473e MI0022357	0
mmu-mir-6541 MI0022358	0
mmu-mir-6896 MI0022743	1
mmu-mir-6897 MI0022744	1
mmu-mir-6898 MI0022745	1
mmu-mir-6899 MI0022746	1
mmu-mir-6900 MI0022747	1
mmu-mir-6901 MI0022748	1
mmu-mir-6902 MI0022749	1
mmu-mir-6903 MI0022750	0
mmu-mir-6904 MI0022751	1
mmu-mir-6905 MI0022752	1
mmu-mir-6906 MI0022753	1
mmu-mir-6907 MI0022754	0
mmu-mir-6908 MI0022755	1
mmu-mir-6909 MI0022756	1
mmu-mir-6910 MI0022757	1
mmu-mir-6911 MI0022758	1
mmu-mir-6912 MI0022759	1
mmu-mir-6913 MI0022760	1
mmu-mir-6914 MI0022761	1
mmu-mir-6915 MI0022762	1
mmu-mir-6916 MI0022763	1
mmu-mir-6917 MI0022764	1
mmu-mir-6918 MI0022765	1
mmu-mir-6919 MI0022766	1
mmu-mir-6920 MI0022767	1
mmu-mir-6921 MI0022768	0
mmu-mir-6922 MI0022769	1
mmu-mir-6923 MI0022770	1
mmu-mir-6924 MI0022771	1
mmu-mir-6925 MI0022772	1
mmu-mir-6926 MI0022773	1
mmu-mir-6927 MI0022774	1
mmu-mir-6928 MI0022775	1
mmu-mir-6929 MI0022776	1
mmu-mir-6930 MI0022777	1
mmu-mir-6931 MI0022778	0
mmu-mir-6932 MI0022779	1
mmu-mir-6933 MI0022780	0
mmu-mir-6934 MI0022781	1
mmu-mir-6935 MI0022782	1
mmu-mir-6936 MI0022783	1
mmu-mir-6937 MI0022784	1
mmu-mir-6938 MI0022785	1
mmu-mir-6939 MI0022786	1
mmu-mir-6940 MI0022787	1
mmu-mir-6941 MI0022788	1
mmu-mir-6942 MI0022789	1
mmu-mir-6943 MI0022790	1
mmu-mir-6944 MI0022791	0
mmu-mir-6945 MI0022792	1
mmu-mir-6946 MI0022793	0
mmu-mir-6947 MI0022794	1
mmu-mir-6948 MI0022795	1
mmu-mir-6949 MI0022796	0
mmu-mir-6950 MI0022797	1
mmu-mir-6951 MI0022798	0
mmu-mir-6952 MI0022799	1
mmu-mir-6953 MI0022800	1
mmu-mir-6954 MI0022801	1
mmu-mir-6955 MI0022802	1
mmu-mir-6956 MI0022803	1
mmu-mir-6957 MI0022804	1
mmu-mir-6958 MI0022805	1
mmu-mir-6959 MI0022806	1
mmu-mir-6960 MI0022807	1
mmu-mir-6961 MI0022808	1
mmu-mir-6962 MI0022809	1
mmu-mir-6963 MI0022810	1
mmu-mir-6964 MI0022811	1
mmu-mir-6965 MI0022812	1
mmu-mir-3547 MI0022813	0
mmu-mir-6966 MI0022814	1
mmu-mir-6967-1 MI0022815	1
mmu-mir-6968 MI0022816	1
mmu-mir-6969 MI0022817	1
mmu-mir-6970 MI0022818	1
mmu-mir-6971 MI0022819	1
mmu-mir-6972 MI0022820	1
mmu-mir-6973a MI0022821	1
mmu-mir-6974 MI0022822	0
mmu-mir-6975 MI0022823	1
mmu-mir-6976 MI0022824	1
mmu-mir-6977 MI0022825	1
mmu-mir-6978 MI0022826	1
mmu-mir-6979 MI0022827	1
mmu-mir-6980 MI0022828	1
mmu-mir-6981 MI0022829	0
mmu-mir-6982 MI0022830	1
mmu-mir-6983 MI0022831	1
mmu-mir-6984 MI0022832	1
mmu-mir-6985 MI0022833	1
mmu-mir-6986 MI0022834	1
mmu-mir-6987 MI0022835	1
mmu-mir-6988 MI0022836	1
mmu-mir-6989 MI0022837	1
mmu-mir-6990 MI0022838	0
mmu-mir-6991 MI0022839	1
mmu-mir-6993 MI0022841	1
mmu-mir-6994 MI0022842	1
mmu-mir-6995 MI0022843	1
mmu-mir-6996 MI0022844	1
mmu-mir-6997 MI0022845	1
mmu-mir-6998 MI0022846	1
mmu-mir-6999 MI0022847	1
mmu-mir-7000 MI0022848	1
mmu-mir-7001 MI0022849	1
mmu-mir-7002 MI0022850	1
mmu-mir-6973b MI0022851	0
mmu-mir-7003 MI0022852	1
mmu-mir-7004 MI0022853	1
mmu-mir-7005 MI0022854	1
mmu-mir-7006 MI0022855	1
mmu-mir-7007 MI0022856	1
mmu-mir-7008 MI0022857	1
mmu-mir-7009 MI0022858	1
mmu-mir-7010 MI0022859	1
mmu-mir-7011 MI0022860	1
mmu-mir-7012 MI0022861	1
mmu-mir-7013 MI0022862	1
mmu-mir-7014 MI0022863	1
mmu-mir-7015 MI0022864	1
mmu-mir-7016 MI0022865	1
mmu-mir-7017 MI0022866	1
mmu-mir-7018 MI0022867	1
mmu-mir-7019 MI0022868	1
mmu-mir-7020 MI0022869	1
mmu-mir-7021 MI0022870	1
mmu-mir-7022 MI0022871	1
mmu-mir-7023 MI0022872	1
mmu-mir-7024 MI0022873	1
mmu-mir-7025 MI0022874	1
mmu-mir-7026 MI0022875	1
mmu-mir-7027 MI0022876	1
mmu-mir-7028 MI0022877	1
mmu-mir-7029 MI0022878	1
mmu-mir-7030 MI0022879	1
mmu-mir-7031 MI0022880	1
mmu-mir-7032 MI0022881	1
mmu-mir-7033 MI0022882	0
mmu-mir-7034 MI0022883	1
mmu-mir-7035 MI0022884	0
mmu-mir-7036a MI0022885	1
mmu-mir-7037 MI0022886	1
mmu-mir-7038 MI0022887	1
mmu-mir-7039 MI0022888	0
mmu-mir-7040 MI0022889	1
mmu-mir-7041 MI0022890	1
mmu-mir-7042 MI0022891	1
mmu-mir-7043 MI0022892	1
mmu-mir-7044 MI0022893	1
mmu-mir-7045 MI0022894	1
mmu-mir-7046 MI0022895	1
mmu-mir-7047 MI0022896	1
mmu-mir-7048 MI0022897	1
mmu-mir-7049 MI0022898	1
mmu-mir-7050 MI0022899	1
mmu-mir-7051 MI0022900	1
mmu-mir-7052 MI0022901	1
mmu-mir-7053 MI0022902	1
mmu-mir-7054 MI0022903	1
mmu-mir-7055 MI0022904	1
mmu-mir-7056 MI0022905	1
mmu-mir-7057 MI0022906	1
mmu-mir-7058 MI0022907	0
mmu-mir-7059 MI0022908	1
mmu-mir-7061 MI0022910	0
mmu-mir-7062 MI0022911	1
mmu-mir-7063 MI0022912	0
mmu-mir-7064 MI0022913	0
mmu-mir-7065 MI0022914	1
mmu-mir-7066 MI0022915	1
mmu-mir-7067 MI0022916	1
mmu-mir-6769b MI0022917	1
mmu-mir-7068 MI0022918	1
mmu-mir-7069 MI0022919	1
mmu-mir-7070 MI0022920	0
mmu-mir-7071 MI0022921	1
mmu-mir-7072 MI0022922	1
mmu-mir-7073 MI0022923	1
mmu-mir-7074 MI0022924	1
mmu-mir-7075 MI0022925	0
mmu-mir-7076 MI0022926	1
mmu-mir-7077 MI0022927	1
mmu-mir-7078 MI0022928	1
mmu-mir-7079 MI0022929	1
mmu-mir-7080 MI0022930	1
mmu-mir-7081 MI0022931	1
mmu-mir-7082 MI0022932	0
mmu-mir-7083 MI0022933	1
mmu-mir-7084 MI0022934	1
mmu-mir-7085 MI0022935	1
mmu-mir-7086 MI0022936	1
mmu-mir-7087 MI0022937	1
mmu-mir-7088 MI0022938	0
mmu-mir-7089 MI0022939	1
mmu-mir-7090 MI0022940	1
mmu-mir-7091 MI0022941	0
mmu-mir-7092 MI0022942	1
mmu-mir-7093 MI0022943	0
mmu-mir-7094-1 MI0022944	1
mmu-mir-7094-2 MI0022945	1
mmu-mir-7115 MI0022966	1
mmu-mir-7116 MI0022967	0
mmu-mir-7117 MI0022968	1
mmu-mir-7118 MI0022969	1
mmu-mir-7119 MI0022970	1
mmu-mir-692-3 MI0023541	0
mmu-mir-7210 MI0023705	1
mmu-mir-7211 MI0023706	1
mmu-mir-7212 MI0023707	1
mmu-mir-7213 MI0023708	1
mmu-mir-7214 MI0023709	1
mmu-mir-7215 MI0023710	1
mmu-mir-7216 MI0023711	1
mmu-mir-7217 MI0023712	1
mmu-mir-7218 MI0023713	1
mmu-mir-7219 MI0023714	1
mmu-mir-7220 MI0023715	1
mmu-mir-7221 MI0023716	0
mmu-mir-7222 MI0023717	1
mmu-mir-7223 MI0023718	1
mmu-mir-7224 MI0023719	1
mmu-mir-7225 MI0023720	1
mmu-mir-7226 MI0023721	1
mmu-mir-7227 MI0023722	1
mmu-mir-7228 MI0023723	1
mmu-mir-7229 MI0023724	1
mmu-mir-7230 MI0023725	1
mmu-mir-7231 MI0023726	1
mmu-mir-7232 MI0023727	0
mmu-mir-7233 MI0023728	1
mmu-mir-7234 MI0023729	1
mmu-mir-7235 MI0023730	1
mmu-mir-7236 MI0023731	1
mmu-mir-7237 MI0023732	1
mmu-mir-7238 MI0023733	1
mmu-mir-7239 MI0023734	1
mmu-mir-7240 MI0023735	1
mmu-mir-7241 MI0023736	1
mmu-mir-7242 MI0023737	1
mmu-mir-7578 MI0024714	0
mmu-mir-6546 MI0024983	1
mmu-mir-7646 MI0024984	1
mmu-mir-7647 MI0024985	1
mmu-mir-7648 MI0024986	1
mmu-mir-7649 MI0024987	1
mmu-mir-7650 MI0024988	1
mmu-mir-7651 MI0024989	1
mmu-mir-219b MI0024990	1
mmu-mir-7036b MI0024991	1
mmu-mir-7652 MI0024992	1
mmu-mir-7653 MI0024993	1
mmu-mir-7654 MI0024994	1
mmu-mir-7655 MI0024995	1
mmu-mir-7656 MI0024996	1
mmu-mir-7657 MI0024997	1
mmu-mir-7658 MI0024998	1
mmu-mir-7659 MI0024999	1
mmu-mir-7660 MI0025000	1
mmu-mir-7661 MI0025001	1
mmu-mir-7662 MI0025002	1
mmu-mir-7663 MI0025003	1
mmu-mir-7664 MI0025004	1
mmu-mir-7665 MI0025005	1
mmu-mir-7666 MI0025006	1
mmu-mir-7667 MI0025007	1
mmu-mir-7668 MI0025008	1
mmu-mir-7669 MI0025009	1
mmu-mir-7670 MI0025010	1
mmu-mir-7671 MI0025011	1
mmu-mir-7672 MI0025012	1
mmu-mir-7673 MI0025013	1
mmu-mir-3569 MI0025014	1
mmu-mir-7674 MI0025015	1
mmu-mir-7675 MI0025016	1
mmu-mir-7676-1 MI0025017	1
mmu-mir-7676-2 MI0025018	1
mmu-mir-129b MI0025019	1
mmu-mir-292b MI0025020	1
mmu-mir-1191b MI0025021	1
mmu-mir-7677 MI0025022	1
mmu-mir-7678 MI0025023	0
mmu-mir-7679 MI0025024	1
mmu-mir-7680 MI0025025	1
mmu-mir-6715 MI0025026	1
mmu-mir-3620 MI0025027	1
mmu-mir-465d MI0025028	1
mmu-mir-7681 MI0025029	1
mmu-mir-7682 MI0025030	1
mmu-mir-7683 MI0025031	1
mmu-mir-216c MI0025032	1
mmu-mir-7684 MI0025033	1
mmu-mir-219c MI0025034	1
mmu-mir-7685 MI0025036	1
mmu-mir-7686 MI0025037	1
mmu-mir-290b MI0025038	1
mmu-mir-7687 MI0025039	1
mmu-mir-1258 MI0025040	1
mmu-mir-7688 MI0025041	1
mmu-mir-7689 MI0025042	1
mmu-mir-7243 MI0025043	1
mmu-mir-8092 MI0026019	0
mmu-mir-1291 MI0026023	0
mmu-mir-8100 MI0026029	0
mmu-mir-497b MI0026030	0
mmu-mir-8101 MI0026031	0
mmu-mir-8103 MI0026033	0
mmu-mir-8104 MI0026034	0
mmu-mir-8105 MI0026035	0
mmu-mir-8107 MI0026038	0
mmu-mir-8108 MI0026039	0
mmu-mir-1668 MI0026040	0
mmu-mir-8109 MI0026041	0
mmu-mir-8114 MI0026046	0
mmu-mir-8116 MI0026048	0
mmu-mir-8117 MI0026049	0
mmu-mir-8099-2 MI0026053	0
mmu-mir-3473g MI0026054	0
mmu-mir-3618 MI0030345	0
mmu-mir-935 MI0030346	0
mmu-mir-9718 MI0030982	1
mmu-mir-9769 MI0031121	0
mmu-mir-6967-2 MI0031752	1
mmu-mir-466c-3 MI0031753	0
mmu-mir-1271 MI0039503	0
mmu-mir-1911 MI0039504	1
mmu-mir-5104b MI0040615	1
mmu-mir-12178 MI0040616	1
mmu-mir-12179 MI0040617	1
mmu-mir-12180 MI0040618	1
mmu-mir-12181 MI0040619	1
mmu-mir-12182 MI0040620	1
mmu-mir-12183 MI0040621	1
mmu-mir-203b MI0040622	1
mmu-mir-12184 MI0040623	1
mmu-mir-9b-2 MI0040624	1
mmu-mir-12185 MI0040625	1
mmu-mir-12186 MI0040626	1
mmu-mir-12187 MI0040627	1
mmu-mir-1970b MI0040628	1
mmu-mir-12188 MI0040629	1
mmu-mir-3083b MI0040630	1
mmu-mir-12189 MI0040631	1
mmu-mir-12190 MI0040632	0
mmu-mir-12191 MI0040633	0
mmu-mir-122b MI0040634	1
mmu-mir-12192 MI0040635	1
mmu-mir-12193 MI0040636	1
mmu-mir-124b MI0040637	1
mmu-mir-12194 MI0040638	1
mmu-mir-12195 MI0040639	1
mmu-mir-9b-1 MI0040640	1
mmu-mir-3473h MI0040641	1
mmu-mir-12196 MI0040642	1
mmu-mir-12197 MI0040643	1
mmu-mir-12198 MI0040644	1
mmu-mir-12199 MI0040645	1
mmu-mir-12200 MI0040646	1
mmu-mir-12201 MI0040647	1
mmu-mir-12202 MI0040648	1
mmu-mir-9b-3 MI0040649	1
mmu-mir-12203 MI0040650	1
mmu-mir-12204 MI0040651	1
mmu-mir-1970c MI0040652	1
mmu-mir-12205 MI0040653	1
mmu-mir-12206 MI0040654	1
