# Supplementary material for: XGEM: Predicting Essential miRNAs by the Ensembles of Various Sequence-Based Classifiers With XGBoost Algorithm
Source: Front Genet. 2022 Mar 28;13:877409. doi: 10.3389/fgene.2022.877409 (PMC8996062; doi:10.3389/fgene.2022.877409)
Supplement: Supplementary file 6 [file DataSheet5.XLSX]

## Sheet: Sheet1
TableS5-The parameters adjustment process of Triplet
	S		D							M
	best	random	3	4	5	6	7	8	9	3	4	5	6	7	8	9	10	11	12	13	14	15	16	17	18	19	20	21	22	23	24	25	26	27	28	29	30	31
Acc	0.722543	0.572254	0.751445	0.780347	0.763006	0.751445	0.722543	0.722543	0.722543	0.699422	0.630058	0.682081	0.589595	0.606936	0.722543	0.635838	0.589595	0.554913	0.595376	0.710983	0.589595	0.693642	0.583815	0.612717	0.618497	0.572254	0.693642	0.606936	0.705202	0.641618	0.699422	0.66474	0.566474	0.595376	0.676301	0.653179	0.803468	0.768786
Pre	0.712644	0.566265	0.85	0.770115	0.761905	0.75	0.712644	0.712644	0.712644	0.732394	0.617978	0.663043	0.581395	0.587629	0.793651	0.683333	0.579545	0.546512	0.57732	0.692308	0.577778	0.710526	0.571429	0.666667	0.679245	0.56044	0.656863	0.660377	0.702381	0.635294	0.681319	0.651685	0.567568	0.578947	0.674699	0.643678	0.8	0.752809
Rec	0.729412	0.552941	0.6	0.788235	0.752941	0.741176	0.729412	0.729412	0.729412	0.611765	0.647059	0.717647	0.588235	0.670588	0.588235	0.482353	0.6	0.552941	0.658824	0.741176	0.611765	0.635294	0.611765	0.423529	0.423529	0.6	0.788235	0.411765	0.694118	0.635294	0.729412	0.682353	0.494118	0.647059	0.658824	0.658824	0.8	0.788235
F	0.72093	0.559524	0.703448	0.77907	0.757396	0.745562	0.72093	0.72093	0.72093	0.666667	0.632184	0.689266	0.584795	0.626374	0.675676	0.565517	0.589595	0.549708	0.615385	0.715909	0.594286	0.670807	0.590909	0.517986	0.521739	0.579545	0.716578	0.507246	0.698225	0.635294	0.704545	0.666667	0.528302	0.611111	0.666667	0.651163	0.8	0.770115
AUROC	0.72266	0.571925	0.742647	0.76357	0.736096	0.771858	0.725267	0.72266	0.72266	0.625267	0.565441	0.621123	0.58115	0.604345	0.679278	0.733021	0.613168	0.538436	0.666377	0.777941	0.670254	0.779813	0.74004	0.595321	0.696123	0.673128	0.624265	0.626003	0.675936	0.632821	0.626872	0.657353	0.606484	0.502807	0.65381	0.613837	0.790909	0.743382
