# Supplementary material for: XGEM: Predicting Essential miRNAs by the Ensembles of Various Sequence-Based Classifiers With XGBoost Algorithm
Source: Front Genet. 2022 Mar 28;13:877409. doi: 10.3389/fgene.2022.877409 (PMC8996062; doi:10.3389/fgene.2022.877409)
Supplement: Supplementary file 7 [file DataSheet1.XLSX]

## Sheet: Kmer
Table S1-The parameters adjustment process of Kmer
	S		D							M
k=1	best	random	3	4	5	6	7	8	9	1	2	3
Acc	0.601156	0.514451	0.606936	0.641618	0.531792	0.595376	0.641618	0.635838	0.641618	0.520231	0.630058	0.618497
Pre	0.588889	0.506024	0.573913	0.613861	0.519231	0.565217	0.609524	0.601852	0.613861	0.510204	0.577778	0.585586
Rec	0.623529	0.494118	0.776471	0.729412	0.635294	0.764706	0.752941	0.764706	0.729412	0.588235	0.917647	0.764706
F	0.605714	0.5	0.66	0.666667	0.571429	0.65	0.673684	0.673575	0.666667	0.546448	0.709091	0.663265
AUROC	0.601537	0.514104	0.411163	0.483957	0.457353	0.498061	0.630882	0.594318	0.604813	0.352607	0.334492	0.41357
k=2	best	random	3	4	5	6	7	8	9	1	2	3	4	5	6	7	8	9	10	11	12	13	14	15
Acc	0.554913	0.583815	0.67052	0.682081	0.531792	0.606936	0.624277	0.624277	0.624277	0.468208	0.531792	0.491329	0.624277	0.572254	0.560694	0.375723	0.618497	0.572254	0.520231	0.549133	0.572254	0.578035	0.393064	0.537572
Pre	0.55	0.56701	0.666667	0.65	0.523256	0.593407	0.613636	0.604167	0.613636	0.475177	0.523256	0.472727	0.6	0.567901	0.56	0.408	0.711111	0.56044	0.517241	0.545455	0.57971	0.56	0.361111	0.527473
Rec	0.517647	0.647059	0.658824	0.764706	0.529412	0.635294	0.635294	0.682353	0.635294	0.788235	0.529412	0.305882	0.705882	0.541176	0.494118	0.6	0.376471	0.6	0.352941	0.494118	0.470588	0.658824	0.305882	0.564706
F	0.533333	0.604396	0.662722	0.702703	0.526316	0.613636	0.624277	0.640884	0.624277	0.59292	0.526316	0.371429	0.648649	0.554217	0.525	0.485714	0.492308	0.579545	0.41958	0.518519	0.519481	0.605405	0.33121	0.545455
AUROC	0.554278	0.584893	0.599465	0.58262	0.545989	0.634158	0.637567	0.629813	0.615441	0.199131	0.360027	0.396257	0.628476	0.517781	0.545321	0.231551	0.414037	0.54004	0.51143	0.50889	0.507754	0.516912	0.529947	0.57881
k=3	best	random	3	4	5	6	7	8	9	1	2	3	4	5	6	7	8	9	10	11	12	13	14	15	16	17	18	19	20	21	22	23	24	25	26	27	28	29	30	31	32	33	34	35	36	37	38	39	40
Acc	0.682081	0.693642	0.734104	0.589595	0.687861	0.653179	0.630058	0.693642	0.687861	0.537572	0.612717	0.549133	0.50289	0.364162	0.66474	0.624277	0.630058	0.398844	0.641618	0.50289	0.485549	0.404624	0.653179	0.687861	0.647399	0.66474	0.624277	0.676301	0.612717	0.635838	0.618497	0.514451	0.66474	0.624277	0.705202	0.641618	0.734104	0.462428	0.635838	0.589595	0.763006	0.705202	0.612717	0.734104	0.618497	0.641618	0.543353	0.728324	0.699422
Pre	0.697368	0.728571	0.719101	0.612903	0.686747	0.654321	0.632911	0.728571	0.71831	0.51938	0.714286	0.566038	0.492754	0.272727	0.787234	0.604167	0.661538	0.376623	0.613861	0.489796	0.481481	0.4	0.658228	0.762712	0.785714	0.736842	0.647059	0.693333	0.655172	0.657143	0.614458	0.505051	0.662651	0.638889	0.684783	0.638554	0.767123	0.455556	0.661765	0.589744	0.854839	0.757576	0.607143	0.753247	0.711111	0.635294	0.539474	0.731707	0.726027
Rec	0.623529	0.6	0.752941	0.447059	0.670588	0.623529	0.588235	0.6	0.6	0.788235	0.352941	0.352941	0.4	0.176471	0.435294	0.682353	0.505882	0.341176	0.729412	0.282353	0.611765	0.423529	0.611765	0.529412	0.388235	0.494118	0.517647	0.611765	0.447059	0.541176	0.6	0.588235	0.647059	0.541176	0.741176	0.623529	0.658824	0.482353	0.529412	0.541176	0.623529	0.588235	0.6	0.682353	0.376471	0.635294	0.482353	0.705882	0.623529
F	0.658385	0.658065	0.735632	0.517007	0.678571	0.638554	0.609756	0.658065	0.653846	0.626168	0.472441	0.434783	0.441558	0.214286	0.560606	0.640884	0.573333	0.358025	0.666667	0.358209	0.53886	0.411429	0.634146	0.625	0.519685	0.591549	0.575163	0.65	0.531469	0.593548	0.607143	0.543478	0.654762	0.585987	0.711864	0.630952	0.708861	0.468571	0.588235	0.564417	0.721088	0.662252	0.60355	0.716049	0.492308	0.635294	0.509317	0.718563	0.670886
AUROC	0.681083	0.692045	0.741444	0.676203	0.705147	0.669051	0.648529	0.715107	0.695455	0.301203	0.418717	0.349799	0.500602	0.42734	0.480281	0.533556	0.451337	0.451604	0.50234	0.448396	0.493048	0.389639	0.57246	0.634559	0.616444	0.550267	0.575134	0.594652	0.444118	0.568316	0.6625	0.573663	0.673663	0.540909	0.760896	0.656283	0.715107	0.478409	0.658021	0.507687	0.693182	0.583422	0.656551	0.670989	0.556283	0.528209	0.552674	0.59492	0.670989
k=4	best	random	3	4	5	6	7	8	9	1	2	3	4	5	6	7	8	9	10	11	12	13	14	15	16	17	18	19	20	21	22	23	24	25	26	27	28	29	30	31	32	33	34	35	36	37	38	39	40
Acc	0.630058	0.734104	0.693642	0.635838	0.635838	0.67052	0.716763	0.716763	0.722543	0.439306	0.693642	0.549133	0.583815	0.583815	0.612717	0.49711	0.549133	0.647399	0.618497	0.543353	0.526012	0.630058	0.653179	0.635838	0.618497	0.710983	0.595376	0.537572	0.583815	0.676301	0.647399	0.699422	0.595376	0.583815	0.624277	0.595376	0.462428	0.606936	0.583815	0.520231	0.612717	0.572254	0.560694	0.630058	0.606936	0.612717	0.630058	0.589595	0.595376
Pre	0.62963	0.746835	0.705128	0.644737	0.652778	0.675	0.709302	0.725	0.728395	0.421053	0.758065	0.566038	0.6	0.573034	0.6125	0.486842	0.555556	0.617647	0.617284	0.532609	0.517647	0.636364	0.634409	0.634146	0.646154	0.786885	0.622951	0.53012	0.574713	0.679012	0.630435	0.681319	0.582418	0.582278	0.619048	0.578947	0.445946	0.607595	0.580247	0.511905	0.615385	0.564706	0.561644	0.62963	0.595506	0.615385	0.626506	0.589744	0.588235
Rec	0.6	0.694118	0.647059	0.576471	0.552941	0.635294	0.717647	0.682353	0.694118	0.376471	0.552941	0.352941	0.458824	0.6	0.576471	0.435294	0.411765	0.741176	0.588235	0.576471	0.517647	0.576471	0.694118	0.611765	0.494118	0.564706	0.447059	0.517647	0.588235	0.647059	0.682353	0.729412	0.623529	0.541176	0.611765	0.647059	0.388235	0.564706	0.552941	0.505882	0.564706	0.564706	0.482353	0.6	0.623529	0.564706	0.611765	0.541176	0.588235
F	0.614458	0.719512	0.674847	0.608696	0.598726	0.654545	0.71345	0.70303	0.710843	0.397516	0.639456	0.434783	0.52	0.586207	0.593939	0.459627	0.472973	0.673797	0.60241	0.553672	0.517647	0.604938	0.662921	0.622754	0.56	0.657534	0.520548	0.52381	0.581395	0.662651	0.655367	0.704545	0.602273	0.560976	0.615385	0.611111	0.415094	0.585366	0.566265	0.508876	0.588957	0.564706	0.518987	0.614458	0.609195	0.588957	0.619048	0.564417	0.588235
AUROC	0.629545	0.733422	0.567112	0.623396	0.559759	0.646591	0.721658	0.725	0.726471	0.571858	0.535495	0.435428	0.600334	0.579345	0.588503	0.494652	0.546858	0.637834	0.63984	0.643449	0.510294	0.59893	0.64512	0.594118	0.611096	0.71377	0.614037	0.587366	0.625602	0.669586	0.647527	0.730749	0.543449	0.561297	0.620254	0.647259	0.496257	0.670455	0.599933	0.52373	0.609425	0.545053	0.554211	0.651537	0.550267	0.619051	0.608957	0.594318	0.61611
k=5	best	random	3	4	5	6	7	8	9	1	2	3	4	5	6	7	8	9	10	11	12	13	14	15	16	17	18	19	20	21	22	23	24	25	26	27	28	29	30	31	32	33	34	35	36	37	38	39	40
Acc	0.797688	0.716763	0.739884	0.722543	0.751445	0.757225	0.757225	0.763006	0.757225	0.560694	0.612717	0.531792	0.699422	0.647399	0.635838	0.583815	0.595376	0.653179	0.630058	0.66474	0.635838	0.739884	0.583815	0.693642	0.786127	0.768786	0.728324	0.682081	0.682081	0.630058	0.67052	0.635838	0.641618	0.641618	0.66474	0.67052	0.67052	0.630058	0.647399	0.699422	0.739884	0.687861	0.705202	0.647399	0.630058	0.763006	0.734104	0.583815	0.734104
Pre	0.804878	0.78125	0.884615	0.824561	0.828125	0.820896	0.820896	0.797297	0.786667	0.531034	0.6875	0.6	0.823529	0.76087	0.73913	0.622642	0.666667	0.719298	0.690909	0.764706	0.73913	0.9	0.618182	0.807692	0.944444	0.868852	0.827586	0.727273	0.708333	0.705882	0.759259	0.72	0.716981	0.755556	0.764706	0.694444	0.733333	0.705882	0.74	0.8	0.8125	0.762712	0.814815	0.706897	0.733333	0.854839	0.809524	0.618182	0.854545
Rec	0.776471	0.588235	0.541176	0.552941	0.623529	0.647059	0.647059	0.694118	0.694118	0.905882	0.388235	0.141176	0.494118	0.411765	0.4	0.388235	0.352941	0.482353	0.447059	0.458824	0.4	0.529412	0.4	0.494118	0.6	0.623529	0.564706	0.564706	0.6	0.423529	0.482353	0.423529	0.447059	0.4	0.458824	0.588235	0.517647	0.423529	0.435294	0.517647	0.611765	0.529412	0.517647	0.482353	0.388235	0.623529	0.6	0.4	0.552941
F	0.790419	0.671141	0.671533	0.661972	0.711409	0.723684	0.723684	0.742138	0.7375	0.669565	0.496241	0.228571	0.617647	0.534351	0.519084	0.478261	0.461538	0.577465	0.542857	0.573529	0.519084	0.666667	0.485714	0.613139	0.733813	0.726027	0.671329	0.635762	0.649682	0.529412	0.589928	0.533333	0.550725	0.523077	0.573529	0.636943	0.606897	0.529412	0.548148	0.628571	0.697987	0.625	0.633094	0.573427	0.507692	0.721088	0.689189	0.485714	0.671429
AUROC	0.797326	0.714572	0.538636	0.54619	0.614773	0.606016	0.745455	0.680949	0.674666	0.325267	0.427473	0.349866	0.49512	0.39619	0.521257	0.561965	0.405615	0.52861	0.523797	0.478743	0.535561	0.514372	0.521791	0.497594	0.589773	0.651337	0.680214	0.513369	0.658356	0.499666	0.610695	0.464305	0.512767	0.684358	0.574332	0.637567	0.530548	0.604746	0.467914	0.573864	0.647727	0.637834	0.508824	0.453743	0.551872	0.663369	0.602406	0.537567	0.619719
k=6	best	random	3	4	5	6	7	8	9	1	101	201	301	401	501	601	701	801	901	1001	1101	1201	1301	1401	1501	1601	1701	1801	1901	2001	2101	2201	2301	2401	2501	2601	2701	2801	2901	3001	3101	3201	3301	3401	3501	3601	3701	3801	3901
Acc	0.450867	0.624277	0.531792	0.531792	0.537572	0.543353	0.572254	0.578035	0.595376	0.520231	0.560694	0.375723	0.462428	0.531792	0.635838	0.630058	0.554913	0.560694	0.566474	0.572254	0.612717	0.526012	0.549133	0.583815	0.601156	0.543353	0.630058	0.560694	0.595376	0.572254	0.601156	0.549133	0.606936	0.595376	0.583815	0.566474	0.583815	0.554913	0.595376	0.583815	0.578035	0.595376	0.606936	0.606936	0.578035	0.583815	0.635838	0.572254	0.572254
Pre	0.421875	0.608696	0.515385	0.515873	0.52	0.525	0.547826	0.552632	0.567568	0.6	0.695652	0.383838	0.455556	0.515152	0.583333	0.585366	0.530303	0.534351	0.539062	0.544	0.571429	0.51145	0.530435	0.560748	0.559701	0.525424	0.586777	0.538462	0.563025	0.543307	0.565574	0.528926	0.568	0.563025	0.556522	0.542373	0.554622	0.533333	0.564103	0.558559	0.54918	0.564103	0.571429	0.576577	0.550847	0.560748	0.605769	0.554455	0.551402
Rec	0.317647	0.658824	0.788235	0.764706	0.764706	0.741176	0.741176	0.741176	0.741176	0.0705882	0.188235	0.447059	0.482353	0.8	0.905882	0.847059	0.823529	0.823529	0.811765	0.8	0.847059	0.788235	0.717647	0.705882	0.882353	0.729412	0.835294	0.741176	0.788235	0.811765	0.811765	0.752941	0.835294	0.788235	0.752941	0.752941	0.776471	0.752941	0.776471	0.729412	0.788235	0.776471	0.8	0.752941	0.764706	0.705882	0.741176	0.658824	0.694118
F	0.362416	0.632768	0.623256	0.616114	0.619048	0.614634	0.63	0.633166	0.642857	0.126316	0.296296	0.413043	0.468571	0.626728	0.709677	0.692308	0.645161	0.648148	0.647887	0.647619	0.682464	0.62037	0.61	0.625	0.684932	0.610837	0.68932	0.623762	0.656863	0.650943	0.666667	0.621359	0.67619	0.656863	0.64	0.630542	0.647059	0.62439	0.653465	0.632653	0.647343	0.653465	0.666667	0.653061	0.640394	0.625	0.666667	0.602151	0.614583
AUROC	0.448596	0.624866	0.392914	0.376203	0.42393	0.432019	0.513235	0.548864	0.57754	0.129479	0.386898	0.411832	0.487099	0.451471	0.622594	0.610027	0.50869	0.457687	0.462567	0.519987	0.575468	0.38262	0.477473	0.565575	0.485294	0.499866	0.548529	0.517513	0.471591	0.471123	0.575401	0.525668	0.532487	0.559225	0.549599	0.535963	0.500668	0.531217	0.508824	0.550869	0.547861	0.569719	0.545254	0.587767	0.533356	0.523596	0.602072	0.529947	0.585695
[truncated: 983 more columns]
