# Supplementary material for: XGEM: Predicting Essential miRNAs by the Ensembles of Various Sequence-Based Classifiers With XGBoost Algorithm
Source: Front Genet. 2022 Mar 28;13:877409. doi: 10.3389/fgene.2022.877409 (PMC8996062; doi:10.3389/fgene.2022.877409)
Supplement: Supplementary file 8 [file DataSheet2.XLSX]

## Sheet: Sheet1
TableS2-The parameters adjustment process of Mismatch
	S		D							M
k=1,m=0	best	random	3	4	5	6	7	8	9	1	2	3
Acc	0.890173	0.820809	0.913295	0.901734	0.895954	0.884393	0.872832	0.890173	0.890173	0.867052	0.791908	0.907514
Pre	0.866667	0.813953	0.880435	0.869565	0.852632	0.857143	0.846154	0.866667	0.866667	0.878049	0.788235	0.879121
Rec	0.917647	0.823529	0.952941	0.941176	0.952941	0.917647	0.905882	0.917647	0.917647	0.847059	0.788235	0.941176
F	0.891429	0.818713	0.915254	0.903955	0.9	0.886364	0.875	0.891429	0.891429	0.862275	0.788235	0.909091
AUROC	0.890642	0.820856	0.912032	0.902273	0.865241	0.901671	0.87246	0.890642	0.890642	0.907152	0.863436	0.904545
k=2,m=0	best	random	3	4	5	6	7	8	9	1	2	3	4	5	6	7	8	9	10	11	12	13	14	15
Acc	0.803468	0.653179	0.693642	0.751445	0.797688	0.797688	0.786127	0.803468	0.803468	0.763006	0.751445	0.745665	0.780347	0.774566	0.757225	0.780347	0.763006	0.791908	0.745665	0.861272	0.786127	0.83815	0.780347	0.768786
Pre	0.793103	0.640449	0.695122	0.738636	0.790698	0.8125	0.785714	0.793103	0.793103	0.734043	0.744186	0.741176	0.764045	0.761364	0.752941	0.770115	0.761905	0.763441	0.746988	0.876543	0.785714	0.851852	0.783133	0.78481
Rec	0.811765	0.670588	0.670588	0.764706	0.8	0.764706	0.776471	0.811765	0.811765	0.811765	0.752941	0.741176	0.8	0.788235	0.752941	0.788235	0.752941	0.835294	0.729412	0.835294	0.776471	0.811765	0.764706	0.729412
F	0.802326	0.655172	0.682635	0.751445	0.795322	0.787879	0.781065	0.802326	0.802326	0.77095	0.748538	0.741176	0.781609	0.774566	0.752941	0.77907	0.757396	0.797753	0.738095	0.855422	0.781065	0.831325	0.77381	0.756098
AUROC	0.80361	0.653476	0.828142	0.854479	0.851003	0.823195	0.808021	0.808222	0.80361	0.764171	0.747059	0.759091	0.782955	0.783757	0.764639	0.78496	0.76738	0.796457	0.745388	0.860829	0.785963	0.836631	0.78008	0.768115
k=2,m=1	best	random	3	4	5	6	7	8	9	1	2	3	4	5	6	7	8	9	10	11	12	13	14	15
Acc	0.872832	0.83815	0.878613	0.907514	0.901734	0.895954	0.872832	0.890173	0.872832	0.867052	0.884393	0.820809	0.890173	0.919075	0.884393	0.884393	0.895954	0.843931	0.901734	0.895954	0.895954	0.924855	0.907514	0.907514
Pre	0.879518	0.835294	0.840426	0.896552	0.886364	0.876404	0.870588	0.883721	0.879518	0.852273	0.882353	0.821429	0.883721	0.89011	0.882353	0.891566	0.876404	0.845238	0.877778	0.885057	0.885057	0.909091	0.870968	0.896552
Rec	0.858824	0.835294	0.929412	0.917647	0.917647	0.917647	0.870588	0.894118	0.858824	0.882353	0.882353	0.811765	0.894118	0.952941	0.882353	0.870588	0.917647	0.835294	0.929412	0.905882	0.905882	0.941176	0.952941	0.917647
F	0.869048	0.835294	0.882682	0.906977	0.901734	0.896552	0.870588	0.888889	0.869048	0.867052	0.882353	0.816568	0.888889	0.920455	0.882353	0.880952	0.896552	0.840237	0.902857	0.895349	0.895349	0.924855	0.910112	0.906977
AUROC	0.872594	0.838102	0.856952	0.859425	0.852005	0.849933	0.869586	0.887567	0.872594	0.88623	0.936297	0.853142	0.858021	0.878543	0.915909	0.935361	0.922861	0.89131	0.87139	0.863369	0.847527	0.883489	0.867313	0.859425
k=3,m=0	best	random	3	4	5	6	7	8	9	1	2	3	4	5	6	7	8	9	10	11	12	13	14	15	16	17	18	19	20	21	22	23	24	25	26	27	28	29	30	31	32	33	34	35	36	37	38	39	40
Acc	0.66474	0.647399	0.722543	0.676301	0.682081	0.705202	0.705202	0.66474	0.66474	0.421965	0.630058	0.66474	0.589595	0.739884	0.601156	0.676301	0.739884	0.589595	0.687861	0.462428	0.647399	0.653179	0.693642	0.589595	0.682081	0.774566	0.439306	0.745665	0.791908	0.734104	0.699422	0.641618	0.676301	0.745665	0.745665	0.751445	0.780347	0.745665	0.682081	0.630058	0.780347	0.745665	0.65896	0.699422	0.739884	0.739884	0.722543	0.745665	0.774566
Pre	0.655172	0.633333	0.728395	0.670588	0.663043	0.684783	0.684783	0.655172	0.655172	0.411765	0.598131	0.648352	0.560345	0.743902	0.617647	0.640777	0.717391	0.566038	0.803922	0.46	0.653846	0.654321	0.686047	0.571429	0.633929	0.716981	0.438776	0.71134	0.818182	0.709677	0.681319	0.621053	0.655914	0.759494	0.746988	0.75	0.758242	0.753086	0.666667	0.610526	0.830986	0.741176	0.644444	0.660194	0.732558	0.75	0.722892	0.741176	0.77381
Rec	0.670588	0.670588	0.694118	0.670588	0.717647	0.741176	0.741176	0.670588	0.670588	0.411765	0.752941	0.694118	0.764706	0.717647	0.494118	0.776471	0.776471	0.705882	0.482353	0.541176	0.6	0.623529	0.694118	0.658824	0.835294	0.894118	0.505882	0.811765	0.741176	0.776471	0.729412	0.694118	0.717647	0.705882	0.729412	0.741176	0.811765	0.717647	0.705882	0.682353	0.694118	0.741176	0.682353	0.8	0.741176	0.705882	0.705882	0.741176	0.764706
F	0.662791	0.651429	0.710843	0.670588	0.689266	0.711864	0.711864	0.662791	0.662791	0.411765	0.666667	0.670455	0.646766	0.730539	0.54902	0.702128	0.745763	0.628272	0.602941	0.497297	0.625767	0.638554	0.690058	0.612022	0.720812	0.795812	0.469945	0.758242	0.777778	0.741573	0.704545	0.655556	0.685393	0.731707	0.738095	0.745562	0.784091	0.73494	0.685714	0.644444	0.75641	0.741176	0.662857	0.723404	0.736842	0.727273	0.714286	0.741176	0.769231
AUROC	0.66484	0.647794	0.664572	0.658824	0.675267	0.633824	0.611497	0.66484	0.66484	0.377607	0.542447	0.538436	0.544318	0.71631	0.512299	0.590107	0.658824	0.465575	0.627206	0.551872	0.714104	0.743984	0.595922	0.659559	0.62754	0.744184	0.574064	0.702874	0.747594	0.684559	0.699733	0.637834	0.64492	0.694184	0.711163	0.768249	0.694853	0.706684	0.619251	0.56016	0.744987	0.675535	0.692179	0.624064	0.712233	0.737032	0.694987	0.71611	0.798195
k=3,m=1	best	random	3	4	5	6	7	8	9	1	2	3	4	5	6	7	8	9	10	11	12	13	14	15	16	17	18	19	20	21	22	23	24	25	26	27	28	29	30	31	32	33	34	35	36	37	38	39	40
Acc	0.843931	0.843931	0.83237	0.867052	0.867052	0.843931	0.843931	0.843931	0.843931	0.83815	0.861272	0.693642	0.797688	0.861272	0.884393	0.843931	0.849711	0.803468	0.83237	0.890173	0.878613	0.815029	0.809249	0.82659	0.83815	0.815029	0.774566	0.843931	0.872832	0.820809	0.855491	0.861272	0.82659	0.83815	0.757225	0.780347	0.797688	0.768786	0.809249	0.820809	0.855491	0.809249	0.763006	0.855491	0.751445	0.83237	0.815029	0.872832	0.843931
Pre	0.837209	0.891892	0.833333	0.8875	0.8875	0.837209	0.837209	0.837209	0.837209	0.87013	0.917808	0.681818	0.760417	0.850575	0.873563	0.815217	0.831461	0.786517	0.804348	0.858696	0.863636	0.797753	0.795455	0.823529	0.835294	0.804598	0.744681	0.8625	0.888889	0.829268	0.833333	0.876543	0.857143	0.860759	0.752941	0.790123	0.797619	0.758621	0.809524	0.8	0.848837	0.842105	0.75	0.857143	0.75	0.804348	0.811765	0.879518	0.891892
Rec	0.847059	0.776471	0.823529	0.835294	0.835294	0.847059	0.847059	0.847059	0.847059	0.788235	0.788235	0.705882	0.858824	0.870588	0.894118	0.882353	0.870588	0.823529	0.870588	0.929412	0.894118	0.835294	0.823529	0.823529	0.835294	0.823529	0.823529	0.811765	0.847059	0.8	0.882353	0.835294	0.776471	0.8	0.752941	0.752941	0.788235	0.776471	0.8	0.847059	0.858824	0.752941	0.776471	0.847059	0.741176	0.870588	0.811765	0.858824	0.776471
F	0.842105	0.830189	0.828402	0.860606	0.860606	0.842105	0.842105	0.842105	0.842105	0.82716	0.848101	0.693642	0.80663	0.860465	0.883721	0.847458	0.850575	0.804598	0.836158	0.892655	0.878613	0.816092	0.809249	0.823529	0.835294	0.813953	0.782123	0.836364	0.86747	0.814371	0.857143	0.855422	0.814815	0.829268	0.752941	0.771084	0.792899	0.767442	0.804734	0.822857	0.853801	0.795031	0.763006	0.852071	0.745562	0.836158	0.811765	0.869048	0.830189
AUROC	0.843984	0.842781	0.797059	0.845388	0.855749	0.843984	0.843984	0.843984	0.843984	0.817112	0.87012	0.793516	0.82754	0.864706	0.844452	0.818449	0.836096	0.813302	0.807888	0.927741	0.871591	0.804211	0.854947	0.866778	0.839572	0.886564	0.837701	0.871791	0.856818	0.871791	0.85488	0.877473	0.874131	0.905013	0.768516	0.751203	0.839439	0.708155	0.886364	0.861631	0.828209	0.851136	0.724866	0.885561	0.819385	0.868182	0.790842	0.82861	0.803543
k=3,m=2	best	random	3	4	5	6	7	8	9	1	2	3	4	5	6	7	8	9	10	11	12	13	14	15	16	17	18	19	20	21	22	23	24	25	26	27	28	29	30	31	32	33	34	35	36	37	38	39	40
Acc	0.843931	0.843931	0.83237	0.867052	0.867052	0.843931	0.843931	0.843931	0.843931	0.83815	0.861272	0.693642	0.797688	0.861272	0.884393	0.843931	0.849711	0.803468	0.83237	0.890173	0.878613	0.815029	0.809249	0.82659	0.83815	0.815029	0.774566	0.843931	0.872832	0.820809	0.855491	0.861272	0.82659	0.83815	0.757225	0.780347	0.797688	0.768786	0.809249	0.820809	0.855491	0.809249	0.763006	0.855491	0.751445	0.83237	0.815029	0.872832	0.843931
Pre	0.837209	0.891892	0.833333	0.8875	0.8875	0.837209	0.837209	0.837209	0.837209	0.87013	0.917808	0.681818	0.760417	0.850575	0.873563	0.815217	0.831461	0.786517	0.804348	0.858696	0.863636	0.797753	0.795455	0.823529	0.835294	0.804598	0.744681	0.8625	0.888889	0.829268	0.833333	0.876543	0.857143	0.860759	0.752941	0.790123	0.797619	0.758621	0.809524	0.8	0.848837	0.842105	0.75	0.857143	0.75	0.804348	0.811765	0.879518	0.891892
Rec	0.847059	0.776471	0.823529	0.835294	0.835294	0.847059	0.847059	0.847059	0.847059	0.788235	0.788235	0.705882	0.858824	0.870588	0.894118	0.882353	0.870588	0.823529	0.870588	0.929412	0.894118	0.835294	0.823529	0.823529	0.835294	0.823529	0.823529	0.811765	0.847059	0.8	0.882353	0.835294	0.776471	0.8	0.752941	0.752941	0.788235	0.776471	0.8	0.847059	0.858824	0.752941	0.776471	0.847059	0.741176	0.870588	0.811765	0.858824	0.776471
F	0.842105	0.830189	0.828402	0.860606	0.860606	0.842105	0.842105	0.842105	0.842105	0.82716	0.848101	0.693642	0.80663	0.860465	0.883721	0.847458	0.850575	0.804598	0.836158	0.892655	0.878613	0.816092	0.809249	0.823529	0.835294	0.813953	0.782123	0.836364	0.86747	0.814371	0.857143	0.855422	0.814815	0.829268	0.752941	0.771084	0.792899	0.767442	0.804734	0.822857	0.853801	0.795031	0.763006	0.852071	0.745562	0.836158	0.811765	0.869048	0.830189
AUROC	0.843984	0.842781	0.797059	0.845388	0.855749	0.843984	0.843984	0.843984	0.843984	0.817112	0.87012	0.793516	0.82754	0.864706	0.844452	0.818449	0.836096	0.813302	0.807888	0.927741	0.871591	0.804211	0.854947	0.866778	0.839572	0.886564	0.837701	0.871791	0.856818	0.871791	0.85488	0.877473	0.874131	0.905013	0.768516	0.751203	0.839439	0.708155	0.886364	0.861631	0.828209	0.851136	0.724866	0.885561	0.819385	0.868182	0.790842	0.82861	0.803543
k=4,m=0	best	random	3	4	5	6	7	8	9	3	103	203
Acc	0.601156	0.566474	0.595376	0.572254	0.606936	0.65896	0.595376	0.630058	0.618497	0.624277	0.618497	0.606936
Pre	0.583333	0.55814	0.568807	0.553398	0.580952	0.651163	0.57732	0.623529	0.606742	0.616279	0.602151	0.60241
Rec	0.658824	0.564706	0.729412	0.670588	0.717647	0.658824	0.658824	0.623529	0.635294	0.623529	0.658824	0.588235
F	0.618785	0.561404	0.639175	0.606383	0.642105	0.654971	0.615385	0.623529	0.62069	0.619883	0.629213	0.595238
AUROC	0.602139	0.566444	0.464037	0.472861	0.501136	0.625334	0.541711	0.57988	0.549933	0.553275	0.598195	0.628676
k=4,m=1	best	random	3	4	5	6	7	8	9	3	103	203
Acc	0.774566	0.815029	0.768786	0.774566	0.861272	0.803468	0.83237	0.815029	0.815029	0.734104	0.774566	0.774566
Pre	0.75	0.791209	0.741935	0.73	0.858824	0.814815	0.818182	0.791209	0.791209	0.68932	0.73	0.761364
Rec	0.811765	0.847059	0.811765	0.858824	0.858824	0.776471	0.847059	0.847059	0.847059	0.835294	0.858824	0.788235
F	0.779661	0.818182	0.775281	0.789189	0.858824	0.795181	0.83237	0.818182	0.818182	0.755319	0.789189	0.774566
AUROC	0.775201	0.815575	0.827874	0.824599	0.860027	0.815575	0.836564	0.820388	0.815575	0.71758	0.800802	0.745856
k=4,m=2	best	random	3	4	5	6	7	8	9	3	103	203
Acc	0.774566	0.815029	0.768786	0.774566	0.861272	0.803468	0.83237	0.815029	0.815029	0.734104	0.774566	0.774566
Pre	0.75	0.791209	0.741935	0.73	0.858824	0.814815	0.818182	0.791209	0.791209	0.68932	0.73	0.761364
Rec	0.811765	0.847059	0.811765	0.858824	0.858824	0.776471	0.847059	0.847059	0.847059	0.835294	0.858824	0.788235
F	0.779661	0.818182	0.775281	0.789189	0.858824	0.795181	0.83237	0.818182	0.818182	0.755319	0.789189	0.774566
AUROC	0.775201	0.815575	0.827874	0.824599	0.860027	0.815575	0.836564	0.820388	0.815575	0.71758	0.800802	0.745856
k=4,m=3	best	random	3	4	5	6	7	8	9	3	103	203
Acc	0.774566	0.815029	0.768786	0.774566	0.861272	0.803468	0.83237	0.815029	0.815029	0.734104	0.774566	0.774566
Pre	0.75	0.791209	0.741935	0.73	0.858824	0.814815	0.818182	0.791209	0.791209	0.68932	0.73	0.761364
Rec	0.811765	0.847059	0.811765	0.858824	0.858824	0.776471	0.847059	0.847059	0.847059	0.835294	0.858824	0.788235
F	0.779661	0.818182	0.775281	0.789189	0.858824	0.795181	0.83237	0.818182	0.818182	0.755319	0.789189	0.774566
AUROC	0.775201	0.815575	0.827874	0.824599	0.860027	0.815575	0.836564	0.820388	0.815575	0.71758	0.800802	0.745856
k=5,m=0	best	random	3	4	5	6	7	8	9	3	103	203	303	403	503	603	703	803	903	1003
Acc	0.745665	0.641618	0.520231	0.624277	0.606936	0.682081	0.786127	0.716763	0.739884	0.612717	0.647399	0.601156	0.693642	0.560694	0.728324	0.757225	0.66474	0.653179	0.734104	0.768786
Pre	0.753086	0.638554	0.507246	0.586207	0.577982	0.647059	0.785714	0.714286	0.743902	0.569231	0.622449	0.581633	0.648148	0.547368	0.697917	0.731183	0.633663	0.654321	0.705263	0.764706
Rec	0.717647	0.623529	0.823529	0.8	0.741176	0.776471	0.776471	0.705882	0.717647	0.870588	0.717647	0.670588	0.823529	0.611765	0.788235	0.8	0.752941	0.623529	0.788235	0.764706
F	0.73494	0.630952	0.627803	0.676617	0.649485	0.705882	0.781065	0.710059	0.730539	0.688372	0.666667	0.622951	0.725389	0.577778	0.740331	0.764045	0.688172	0.638554	0.744444	0.764706
AUROC	0.745187	0.64131	0.349733	0.389773	0.449933	0.529813	0.698463	0.625936	0.668048	0.397059	0.535495	0.643717	0.605749	0.445254	0.636765	0.730615	0.54873	0.576404	0.663369	0.661096
k=5,m=1	best	random	3	4	5	6	7	8	9	3	103	203	303	403	503	603	703	803	903	1003
Acc	0.67052	0.820809	0.734104	0.716763	0.757225	0.739884	0.815029	0.815029	0.820809	0.66474	0.728324	0.728324	0.728324	0.716763	0.728324	0.786127	0.653179	0.716763	0.763006	0.67052
Pre	0.666667	0.813953	0.69697	0.663636	0.726316	0.712766	0.804598	0.804598	0.813953	0.68	0.715909	0.711111	0.706522	0.709302	0.72619	0.755319	0.643678	0.683673	0.73913	0.670732
Rec	0.658824	0.823529	0.811765	0.858824	0.811765	0.788235	0.823529	0.823529	0.823529	0.6	0.741176	0.752941	0.764706	0.717647	0.717647	0.835294	0.658824	0.788235	0.8	0.647059
F	0.662722	0.818713	0.75	0.748718	0.766667	0.748603	0.813953	0.813953	0.818713	0.6375	0.728324	0.731429	0.734463	0.71345	0.721893	0.793296	0.651163	0.73224	0.768362	0.658683
AUROC	0.670321	0.820856	0.645722	0.600668	0.710695	0.69873	0.842246	0.819853	0.820856	0.648797	0.728543	0.741578	0.728944	0.716778	0.732219	0.69766	0.653275	0.717981	0.763636	0.67012
k=5,m=2	best	random	3	4	5	6	7	8	9	3	103	203	303	403	503	603	703	803	903	1003
Acc	0.67052	0.820809	0.734104	0.716763	0.757225	0.739884	0.815029	0.815029	0.820809	0.66474	0.728324	0.728324	0.728324	0.716763	0.728324	0.786127	0.653179	0.716763	0.763006	0.67052
Pre	0.666667	0.813953	0.69697	0.663636	0.726316	0.712766	0.804598	0.804598	0.813953	0.68	0.715909	0.711111	0.706522	0.709302	0.72619	0.755319	0.643678	0.683673	0.73913	0.670732
Rec	0.658824	0.823529	0.811765	0.858824	0.811765	0.788235	0.823529	0.823529	0.823529	0.6	0.741176	0.752941	0.764706	0.717647	0.717647	0.835294	0.658824	0.788235	0.8	0.647059
F	0.662722	0.818713	0.75	0.748718	0.766667	0.748603	0.813953	0.813953	0.818713	0.6375	0.728324	0.731429	0.734463	0.71345	0.721893	0.793296	0.651163	0.73224	0.768362	0.658683
AUROC	0.670321	0.820856	0.645722	0.600668	0.710695	0.69873	0.842246	0.819853	0.820856	0.648797	0.728543	0.741578	0.728944	0.716778	0.732219	0.69766	0.653275	0.717981	0.763636	0.67012
k=5,m=3	best	random	3	4	5	6	7	8	9	3	103	203	303	403	503	603	703	803	903	1003
Acc	0.67052	0.820809	0.734104	0.716763	0.757225	0.739884	0.815029	0.815029	0.820809	0.66474	0.728324	0.728324	0.728324	0.716763	0.728324	0.786127	0.653179	0.716763	0.763006	0.67052
Pre	0.666667	0.813953	0.69697	0.663636	0.726316	0.712766	0.804598	0.804598	0.813953	0.68	0.715909	0.711111	0.706522	0.709302	0.72619	0.755319	0.643678	0.683673	0.73913	0.670732
Rec	0.658824	0.823529	0.811765	0.858824	0.811765	0.788235	0.823529	0.823529	0.823529	0.6	0.741176	0.752941	0.764706	0.717647	0.717647	0.835294	0.658824	0.788235	0.8	0.647059
F	0.662722	0.818713	0.75	0.748718	0.766667	0.748603	0.813953	0.813953	0.818713	0.6375	0.728324	0.731429	0.734463	0.71345	0.721893	0.793296	0.651163	0.73224	0.768362	0.658683
AUROC	0.670321	0.820856	0.645722	0.600668	0.710695	0.69873	0.842246	0.819853	0.820856	0.648797	0.728543	0.741578	0.728944	0.716778	0.732219	0.69766	0.653275	0.717981	0.763636	0.67012
k=5,m=4	best	random	3	4	5	6	7	8	9	3	103	203	303	403	503	603	703	803	903	1003
Acc	0.67052	0.820809	0.734104	0.716763	0.757225	0.739884	0.815029	0.815029	0.820809	0.66474	0.728324	0.728324	0.728324	0.716763	0.728324	0.786127	0.653179	0.716763	0.763006	0.67052
Pre	0.666667	0.813953	0.69697	0.663636	0.726316	0.712766	0.804598	0.804598	0.813953	0.68	0.715909	0.711111	0.706522	0.709302	0.72619	0.755319	0.643678	0.683673	0.73913	0.670732
Rec	0.658824	0.823529	0.811765	0.858824	0.811765	0.788235	0.823529	0.823529	0.823529	0.6	0.741176	0.752941	0.764706	0.717647	0.717647	0.835294	0.658824	0.788235	0.8	0.647059
F	0.662722	0.818713	0.75	0.748718	0.766667	0.748603	0.813953	0.813953	0.818713	0.6375	0.728324	0.731429	0.734463	0.71345	0.721893	0.793296	0.651163	0.73224	0.768362	0.658683
AUROC	0.670321	0.820856	0.645722	0.600668	0.710695	0.69873	0.842246	0.819853	0.820856	0.648797	0.728543	0.741578	0.728944	0.716778	0.732219	0.69766	0.653275	0.717981	0.763636	0.67012
k=6,m=0	best	random	3	4	5	6	7	8	9	3	103	203	303	403	503	603	703	803	903	1003	1103	1203	1303	1403	1503	1603	1703	1803	1903	2003	2103	2203	2303	2403	2503	2603	2703	2803	2903	3003	3103	3203	3303	3403	3503	3603	3703	3803	3903
Acc	0.624277	0.641618	0.578035	0.595376	0.601156	0.578035	0.583815	0.595376	0.595376	0.537572	0.543353	0.462428	0.49711	0.578035	0.50289	0.566474	0.549133	0.462428	0.624277	0.554913	0.612717	0.578035	0.554913	0.578035	0.595376	0.543353	0.560694	0.560694	0.543353	0.526012	0.578035	0.549133	0.595376	0.583815	0.543353	0.554913	0.572254	0.531792	0.520231	0.543353	0.572254	0.554913	0.601156	0.526012	0.566474	0.560694	0.543353	0.566474	0.560694
Pre	0.602041	0.616162	0.538961	0.551724	0.557971	0.543478	0.548148	0.55814	0.56	0.727273	0.520548	0.473684	0.493421	0.539474	0.496503	0.534247	0.522876	0.474026	0.569444	0.528571	0.5625	0.542254	0.526667	0.541667	0.553191	0.520833	0.531034	0.533333	0.521429	0.510638	0.541096	0.525547	0.551724	0.547445	0.520833	0.528986	0.539007	0.514493	0.507246	0.521429	0.539007	0.528986	0.558824	0.510791	0.535714	0.532847	0.521739	0.535714	0.532374
Rec	0.694118	0.717647	0.976471	0.941176	0.905882	0.882353	0.870588	0.847059	0.823529	0.0941176	0.894118	0.847059	0.882353	0.964706	0.835294	0.917647	0.941176	0.858824	0.964706	0.870588	0.952941	0.905882	0.929412	0.917647	0.917647	0.882353	0.905882	0.847059	0.858824	0.847059	0.929412	0.847059	0.941176	0.882353	0.882353	0.858824	0.894118	0.835294	0.823529	0.858824	0.894118	0.858824	0.894118	0.835294	0.882353	0.858824	0.847059	0.882353	0.870588
F	0.644809	0.663043	0.694561	0.695652	0.690583	0.672646	0.672727	0.672897	0.666667	0.166667	0.658009	0.607595	0.632911	0.691983	0.622807	0.675325	0.672269	0.610879	0.716157	0.657778	0.707424	0.678414	0.67234	0.681223	0.690265	0.655022	0.669565	0.654545	0.648889	0.637168	0.683983	0.648649	0.695652	0.675676	0.655022	0.654709	0.672566	0.636771	0.627803	0.648889	0.672566	0.654709	0.687783	0.633929	0.666667	0.657658	0.64574	0.666667	0.660714
AUROC	0.625468	0.642914	0.255882	0.282754	0.359291	0.340909	0.438035	0.473997	0.531684	0.126003	0.332955	0.362968	0.364305	0.481618	0.434091	0.448463	0.238369	0.244051	0.474332	0.448329	0.430682	0.450134	0.399131	0.492313	0.418449	0.336965	0.35127	0.448329	0.354144	0.349465	0.319519	0.371992	0.365642	0.394251	0.389639	0.365441	0.341176	0.301604	0.305548	0.33623	0.332487	0.359893	0.377941	0.297995	0.334492	0.33984	0.316711	0.323797	0.334358
k=6,m=1	best	random	3	4	5	6	7	8	9	3	103	203	303	403	503	603	703	803	903	1003	1103	1203	1303	1403	1503	1603	1703	1803	1903	2003	2103	2203	2303	2403	2503	2603	2703	2803	2903	3003	3103	3203	3303	3403	3503	3603	3703	3803	3903
Acc	0.554913	0.508671	0.618497	0.543353	0.520231	0.543353	0.560694	0.554913	0.554913	0.612717	0.554913	0.699422	0.317919	0.50289	0.462428	0.66474	0.531792	0.549133	0.687861	0.531792	0.456647	0.421965	0.647399	0.705202	0.450867	0.404624	0.468208	0.618497	0.537572	0.578035	0.421965	0.485549	0.543353	0.537572	0.473988	0.624277	0.710983	0.693642	0.549133	0.462428	0.560694	0.520231	0.549133	0.531792	0.526012	0.514451	0.554913	0.520231	0.520231
Pre	0.54878	0.5	0.59596	0.535714	0.511905	0.535714	0.554217	0.54878	0.54878	0.607143	0.540816	0.666667	0.353982	0.494118	0.466102	0.619469	0.520408	0.53211	0.626016	0.518182	0.463415	0.424242	0.65	0.702381	0.435897	0.404255	0.465347	0.6	0.524272	0.558824	0.424242	0.478261	0.527273	0.525773	0.473214	0.604167	0.663551	0.642857	0.533981	0.467213	0.542857	0.508929	0.533981	0.519231	0.513514	0.504762	0.534483	0.509615	0.509434
Rec	0.529412	0.517647	0.694118	0.529412	0.505882	0.529412	0.541176	0.529412	0.529412	0.6	0.623529	0.776471	0.470588	0.494118	0.647059	0.823529	0.6	0.682353	0.905882	0.670588	0.670588	0.494118	0.611765	0.694118	0.4	0.447059	0.552941	0.670588	0.635294	0.670588	0.494118	0.517647	0.682353	0.6	0.623529	0.682353	0.835294	0.847059	0.647059	0.670588	0.670588	0.670588	0.647059	0.635294	0.670588	0.623529	0.729412	0.623529	0.635294
F	0.538922	0.508671	0.641304	0.532544	0.508876	0.532544	0.547619	0.538922	0.538922	0.60355	0.579235	0.717391	0.40404	0.494118	0.541872	0.707071	0.557377	0.597938	0.740385	0.584615	0.548077	0.456522	0.630303	0.698225	0.417178	0.424581	0.505376	0.633333	0.574468	0.609626	0.456522	0.497175	0.594872	0.56044	0.538071	0.640884	0.739583	0.730964	0.585106	0.550725	0.6	0.57868	0.585106	0.571429	0.581633	0.557895	0.616915	0.560847	0.565445
AUROC	0.554479	0.508824	0.56611	0.498195	0.48242	0.579211	0.573128	0.554479	0.554479	0.539973	0.582821	0.563636	0.20762	0.353877	0.331283	0.667914	0.515307	0.602607	0.65254	0.558824	0.453877	0.410428	0.584626	0.622527	0.442513	0.321257	0.514305	0.59385	0.458289	0.495989	0.463235	0.56504	0.528944	0.569853	0.362767	0.512901	0.598663	0.662968	0.540174	0.549599	0.517246	0.494853	0.550869	0.544786	0.548262	0.461497	0.522995	0.510963	0.491711
k=6,m=2	best	random	3	4	5	6	7	8	9	3	103	203	303	403	503	603	703	803	903	1003	1103	1203	1303	1403	1503	1603	1703	1803	1903	2003	2103	2203	2303	2403	2503	2603	2703	2803	2903	3003	3103	3203	3303	3403	3503	3603	3703	3803	3903
Acc	0.554913	0.508671	0.618497	0.543353	0.520231	0.543353	0.560694	0.554913	0.554913	0.612717	0.554913	0.699422	0.317919	0.50289	0.462428	0.66474	0.531792	0.549133	0.687861	0.531792	0.456647	0.421965	0.647399	0.705202	0.450867	0.404624	0.468208	0.618497	0.537572	0.578035	0.421965	0.485549	0.543353	0.537572	0.473988	0.624277	0.710983	0.693642	0.549133	0.462428	0.560694	0.520231	0.549133	0.531792	0.526012	0.514451	0.554913	0.520231	0.520231
Pre	0.54878	0.5	0.59596	0.535714	0.511905	0.535714	0.554217	0.54878	0.54878	0.607143	0.540816	0.666667	0.353982	0.494118	0.466102	0.619469	0.520408	0.53211	0.626016	0.518182	0.463415	0.424242	0.65	0.702381	0.435897	0.404255	0.465347	0.6	0.524272	0.558824	0.424242	0.478261	0.527273	0.525773	0.473214	0.604167	0.663551	0.642857	0.533981	0.467213	0.542857	0.508929	0.533981	0.519231	0.513514	0.504762	0.534483	0.509615	0.509434
Rec	0.529412	0.517647	0.694118	0.529412	0.505882	0.529412	0.541176	0.529412	0.529412	0.6	0.623529	0.776471	0.470588	0.494118	0.647059	0.823529	0.6	0.682353	0.905882	0.670588	0.670588	0.494118	0.611765	0.694118	0.4	0.447059	0.552941	0.670588	0.635294	0.670588	0.494118	0.517647	0.682353	0.6	0.623529	0.682353	0.835294	0.847059	0.647059	0.670588	0.670588	0.670588	0.647059	0.635294	0.670588	0.623529	0.729412	0.623529	0.635294
F	0.538922	0.508671	0.641304	0.532544	0.508876	0.532544	0.547619	0.538922	0.538922	0.60355	0.579235	0.717391	0.40404	0.494118	0.541872	0.707071	0.557377	0.597938	0.740385	0.584615	0.548077	0.456522	0.630303	0.698225	0.417178	0.424581	0.505376	0.633333	0.574468	0.609626	0.456522	0.497175	0.594872	0.56044	0.538071	0.640884	0.739583	0.730964	0.585106	0.550725	0.6	0.57868	0.585106	0.571429	0.581633	0.557895	0.616915	0.560847	0.565445
AUROC	0.554479	0.508824	0.56611	0.498195	0.48242	0.579211	0.573128	0.554479	0.554479	0.539973	0.582821	0.563636	0.20762	0.353877	0.331283	0.667914	0.515307	0.602607	0.65254	0.558824	0.453877	0.410428	0.584626	0.622527	0.442513	0.321257	0.514305	0.59385	0.458289	0.495989	0.463235	0.56504	0.528944	0.569853	0.362767	0.512901	0.598663	0.662968	0.540174	0.549599	0.517246	0.494853	0.550869	0.544786	0.548262	0.461497	0.522995	0.510963	0.491711
k=6,m=3	best	random	3	4	5	6	7	8	9	3	103	203	303	403	503	603	703	803	903	1003	1103	1203	1303	1403	1503	1603	1703	1803	1903	2003	2103	2203	2303	2403	2503	2603	2703	2803	2903	3003	3103	3203	3303	3403	3503	3603	3703	3803	3903
Acc	0.554913	0.508671	0.618497	0.543353	0.520231	0.543353	0.560694	0.554913	0.554913	0.612717	0.554913	0.699422	0.317919	0.50289	0.462428	0.66474	0.531792	0.549133	0.687861	0.531792	0.456647	0.421965	0.647399	0.705202	0.450867	0.404624	0.468208	0.618497	0.537572	0.578035	0.421965	0.485549	0.543353	0.537572	0.473988	0.624277	0.710983	0.693642	0.549133	0.462428	0.560694	0.520231	0.549133	0.531792	0.526012	0.514451	0.554913	0.520231	0.520231
Pre	0.54878	0.5	0.59596	0.535714	0.511905	0.535714	0.554217	0.54878	0.54878	0.607143	0.540816	0.666667	0.353982	0.494118	0.466102	0.619469	0.520408	0.53211	0.626016	0.518182	0.463415	0.424242	0.65	0.702381	0.435897	0.404255	0.465347	0.6	0.524272	0.558824	0.424242	0.478261	0.527273	0.525773	0.473214	0.604167	0.663551	0.642857	0.533981	0.467213	0.542857	0.508929	0.533981	0.519231	0.513514	0.504762	0.534483	0.509615	0.509434
Rec	0.529412	0.517647	0.694118	0.529412	0.505882	0.529412	0.541176	0.529412	0.529412	0.6	0.623529	0.776471	0.470588	0.494118	0.647059	0.823529	0.6	0.682353	0.905882	0.670588	0.670588	0.494118	0.611765	0.694118	0.4	0.447059	0.552941	0.670588	0.635294	0.670588	0.494118	0.517647	0.682353	0.6	0.623529	0.682353	0.835294	0.847059	0.647059	0.670588	0.670588	0.670588	0.647059	0.635294	0.670588	0.623529	0.729412	0.623529	0.635294
F	0.538922	0.508671	0.641304	0.532544	0.508876	0.532544	0.547619	0.538922	0.538922	0.60355	0.579235	0.717391	0.40404	0.494118	0.541872	0.707071	0.557377	0.597938	0.740385	0.584615	0.548077	0.456522	0.630303	0.698225	0.417178	0.424581	0.505376	0.633333	0.574468	0.609626	0.456522	0.497175	0.594872	0.56044	0.538071	0.640884	0.739583	0.730964	0.585106	0.550725	0.6	0.57868	0.585106	0.571429	0.581633	0.557895	0.616915	0.560847	0.565445
AUROC	0.554479	0.508824	0.56611	0.498195	0.48242	0.579211	0.573128	0.554479	0.554479	0.539973	0.582821	0.563636	0.20762	0.353877	0.331283	0.667914	0.515307	0.602607	0.65254	0.558824	0.453877	0.410428	0.584626	0.622527	0.442513	0.321257	0.514305	0.59385	0.458289	0.495989	0.463235	0.56504	0.528944	0.569853	0.362767	0.512901	0.598663	0.662968	0.540174	0.549599	0.517246	0.494853	0.550869	0.544786	0.548262	0.461497	0.522995	0.510963	0.491711
k=6,m=4	best	random	3	4	5	6	7	8	9	3	103	203	303	403	503	603	703	803	903	1003	1103	1203	1303	1403	1503	1603	1703	1803	1903	2003	2103	2203	2303	2403	2503	2603	2703	2803	2903	3003	3103	3203	3303	3403	3503	3603	3703	3803	3903
Acc	0.554913	0.508671	0.618497	0.543353	0.520231	0.543353	0.560694	0.554913	0.554913	0.612717	0.554913	0.699422	0.317919	0.50289	0.462428	0.66474	0.531792	0.549133	0.687861	0.531792	0.456647	0.421965	0.647399	0.705202	0.450867	0.404624	0.468208	0.618497	0.537572	0.578035	0.421965	0.485549	0.543353	0.537572	0.473988	0.624277	0.710983	0.693642	0.549133	0.462428	0.560694	0.520231	0.549133	0.531792	0.526012	0.514451	0.554913	0.520231	0.520231
Pre	0.54878	0.5	0.59596	0.535714	0.511905	0.535714	0.554217	0.54878	0.54878	0.607143	0.540816	0.666667	0.353982	0.494118	0.466102	0.619469	0.520408	0.53211	0.626016	0.518182	0.463415	0.424242	0.65	0.702381	0.435897	0.404255	0.465347	0.6	0.524272	0.558824	0.424242	0.478261	0.527273	0.525773	0.473214	0.604167	0.663551	0.642857	0.533981	0.467213	0.542857	0.508929	0.533981	0.519231	0.513514	0.504762	0.534483	0.509615	0.509434
Rec	0.529412	0.517647	0.694118	0.529412	0.505882	0.529412	0.541176	0.529412	0.529412	0.6	0.623529	0.776471	0.470588	0.494118	0.647059	0.823529	0.6	0.682353	0.905882	0.670588	0.670588	0.494118	0.611765	0.694118	0.4	0.447059	0.552941	0.670588	0.635294	0.670588	0.494118	0.517647	0.682353	0.6	0.623529	0.682353	0.835294	0.847059	0.647059	0.670588	0.670588	0.670588	0.647059	0.635294	0.670588	0.623529	0.729412	0.623529	0.635294
F	0.538922	0.508671	0.641304	0.532544	0.508876	0.532544	0.547619	0.538922	0.538922	0.60355	0.579235	0.717391	0.40404	0.494118	0.541872	0.707071	0.557377	0.597938	0.740385	0.584615	0.548077	0.456522	0.630303	0.698225	0.417178	0.424581	0.505376	0.633333	0.574468	0.609626	0.456522	0.497175	0.594872	0.56044	0.538071	0.640884	0.739583	0.730964	0.585106	0.550725	0.6	0.57868	0.585106	0.571429	0.581633	0.557895	0.616915	0.560847	0.565445
AUROC	0.554479	0.508824	0.56611	0.498195	0.48242	0.579211	0.573128	0.554479	0.554479	0.539973	0.582821	0.563636	0.20762	0.353877	0.331283	0.667914	0.515307	0.602607	0.65254	0.558824	0.453877	0.410428	0.584626	0.622527	0.442513	0.321257	0.514305	0.59385	0.458289	0.495989	0.463235	0.56504	0.528944	0.569853	0.362767	0.512901	0.598663	0.662968	0.540174	0.549599	0.517246	0.494853	0.550869	0.544786	0.548262	0.461497	0.522995	0.510963	0.491711
k=6,m=5	best	random	3	4	5	6	7	8	9	3	103	203	303	403	503	603	703	803	903	1003	1103	1203	1303	1403	1503	1603	1703	1803	1903	2003	2103	2203	2303	2403	2503	2603	2703	2803	2903	3003	3103	3203	3303	3403	3503	3603	3703	3803	3903
Acc	0.554913	0.508671	0.618497	0.543353	0.520231	0.543353	0.560694	0.554913	0.554913	0.612717	0.554913	0.699422	0.317919	0.50289	0.462428	0.66474	0.531792	0.549133	0.687861	0.531792	0.456647	0.421965	0.647399	0.705202	0.450867	0.404624	0.468208	0.618497	0.537572	0.578035	0.421965	0.485549	0.543353	0.537572	0.473988	0.624277	0.710983	0.693642	0.549133	0.462428	0.560694	0.520231	0.549133	0.531792	0.526012	0.514451	0.554913	0.520231	0.520231
Pre	0.54878	0.5	0.59596	0.535714	0.511905	0.535714	0.554217	0.54878	0.54878	0.607143	0.540816	0.666667	0.353982	0.494118	0.466102	0.619469	0.520408	0.53211	0.626016	0.518182	0.463415	0.424242	0.65	0.702381	0.435897	0.404255	0.465347	0.6	0.524272	0.558824	0.424242	0.478261	0.527273	0.525773	0.473214	0.604167	0.663551	0.642857	0.533981	0.467213	0.542857	0.508929	0.533981	0.519231	0.513514	0.504762	0.534483	0.509615	0.509434
Rec	0.529412	0.517647	0.694118	0.529412	0.505882	0.529412	0.541176	0.529412	0.529412	0.6	0.623529	0.776471	0.470588	0.494118	0.647059	0.823529	0.6	0.682353	0.905882	0.670588	0.670588	0.494118	0.611765	0.694118	0.4	0.447059	0.552941	0.670588	0.635294	0.670588	0.494118	0.517647	0.682353	0.6	0.623529	0.682353	0.835294	0.847059	0.647059	0.670588	0.670588	0.670588	0.647059	0.635294	0.670588	0.623529	0.729412	0.623529	0.635294
F	0.538922	0.508671	0.641304	0.532544	0.508876	0.532544	0.547619	0.538922	0.538922	0.60355	0.579235	0.717391	0.40404	0.494118	0.541872	0.707071	0.557377	0.597938	0.740385	0.584615	0.548077	0.456522	0.630303	0.698225	0.417178	0.424581	0.505376	0.633333	0.574468	0.609626	0.456522	0.497175	0.594872	0.56044	0.538071	0.640884	0.739583	0.730964	0.585106	0.550725	0.6	0.57868	0.585106	0.571429	0.581633	0.557895	0.616915	0.560847	0.565445
AUROC	0.554479	0.508824	0.56611	0.498195	0.48242	0.579211	0.573128	0.554479	0.554479	0.539973	0.582821	0.563636	0.20762	0.353877	0.331283	0.667914	0.515307	0.602607	0.65254	0.558824	0.453877	0.410428	0.584626	0.622527	0.442513	0.321257	0.514305	0.59385	0.458289	0.495989	0.463235	0.56504	0.528944	0.569853	0.362767	0.512901	0.598663	0.662968	0.540174	0.549599	0.517246	0.494853	0.550869	0.544786	0.548262	0.461497	0.522995	0.510963	0.491711
[truncated: 23 more columns]
